# Supplementary material for: Transcriptomic Analyses of Scrippsiella trochoidea Reveals Processes Regulating Encystment and Dormancy in the Life Cycle of a Dinoflagellate, with a Particular Attention to the Role of Abscisic Acid
Source: Front Microbiol. 2017 Dec 11;8:2450. doi: 10.3389/fmicb.2017.02450 (PMC5732363; doi:10.3389/fmicb.2017.02450)
Supplement: Supplementary file 2 [file Table1.XLS]

## Sheet: Table S1
Table S1 The 3,874 DEGs between resting cysts and vegetative cells of Scrippsiella trochoidea
GeneID	ReadsMean in vegetative cell	ReadsMean in resting cyst	baseMean in vegetative cell	baseMean in resting cyst	log2Ratio(baseMean in resting cyst/baseMean in vegetative cell)	Up or Down	P-value	FDR
CL13606.Contig1_All	26	131	25.6414	130.803	2.35085	up	1.39623e-13	6.42642e-11
Unigene99398_All	69	166.333	67.0946	167.237	1.31763	up	7.89258e-07	5.78296e-05
Unigene23257_All	371.333	178	362.22	178.207	-1.02331	down	1.47166e-06	9.68808e-05
Unigene78073_All	34.3333	90	33.5546	90.8216	1.43653	up	1.69842e-05	0.000699771
Unigene3304_All	27	82.6667	26.4946	83.72	1.65987	up	2.64728e-06	0.000157643
Unigene84692_All	66.3333	18	64.8946	17.6919	-1.87501	down	4.28316e-06	0.000233907
Unigene29073_All	26.6667	90.6667	26.3276	91.829	1.80238	up	1.7233e-07	1.62589e-05
Unigene34728_All	69.3333	221.333	67.7918	222.324	1.71348	up	1.20622e-11	3.66748e-09
CL7270.Contig2_All	97.3333	21.6667	94.7392	21.842	-2.11686	down	5.99047e-08	6.52366e-06
CL3033.Contig12_All	436.333	130	424.52	130.234	-1.70473	down	2.58893e-15	1.62167e-12
Unigene1869_All	72.6667	192.333	70.9138	193.59	1.44886	up	1.89011e-08	2.39487e-06
Unigene77300_All	227	76.6667	220.902	76.8565	-1.52317	down	9.42069e-10	1.78776e-07
CL1068.Contig7_All	631.667	302.667	615.684	301.287	-1.03105	down	1.25412e-07	1.24233e-05
Unigene32444_All	51.6667	162	50.4483	163.4	1.69553	up	1.15158e-09	2.13194e-07
Unigene9792_All	2.33333	31.6667	2.20686	32.2996	3.87145	up	4.99759e-08	5.59979e-06
Unigene99216_All	968.333	356.333	942.364	355.504	-1.40642	down	2.76256e-07	2.40236e-05
Unigene55599_All	83.3333	219	81.2129	220.105	1.43841	up	6.64668e-09	9.83935e-07
CL13055.Contig1_All	26.3333	179.667	25.6789	180.955	2.81698	up	7.95376e-21	1.38046e-17
CL15335.Contig2_All	29.3333	114.333	28.7281	115.438	2.00658	up	6.01915e-10	1.19535e-07
Unigene23926_All	85.3333	178.667	83.1653	179.99	1.11386	up	1.36819e-05	0.000591351
Unigene107628_All	1.66667	56	1.66148	57.0753	5.10233	up	1.26762e-11	3.84017e-09
Unigene73988_All	275.667	114.333	268.987	114.422	-1.23317	down	9.73035e-08	9.99538e-06
Unigene69037_All	16.3333	57	15.9842	57.5193	1.8474	up	1.16793e-05	0.000521013
CL3611.Contig2_All	21	127.333	20.4857	125.805	2.6185	up	2.82457e-06	0.000166221
Unigene90566_All	41	101	40.0348	101.693	1.34489	up	2.12666e-05	0.000836298
Unigene63817_All	1	195.667	0.995168	201.24	7.65976	up	1.03883e-09	1.958e-07
Unigene64447_All	1.66667	136.667	1.63006	138.717	6.41107	up	1.54e-22	3.12916e-19
Unigene19109_All	118.667	264.333	116.063	266.819	1.20096	up	2.06935e-07	1.8872e-05
Unigene13245_All	139.667	41.3333	136.372	41.5976	-1.71298	down	6.64416e-09	9.83935e-07
CL11125.Contig1_All	581.667	1388.67	568.099	1393.23	1.29423	up	4.11074e-13	1.687e-10
Unigene88633_All	177	77.6667	172.834	79.4536	-1.12121	down	8.83171e-06	0.00041876
Unigene41911_All	79.6667	17	77.8489	16.6165	-2.22806	down	3.33061e-07	2.80697e-05
Unigene52570_All	2	24.3333	1.98085	24.4409	3.62511	up	3.09938e-06	0.000179719
CL4247.Contig4_All	357.667	122.333	348.58	122.238	-1.51179	down	3.10701e-10	6.59953e-08
Unigene108218_All	0	13.3333	0.01	13.5125	10.4001	up	9.2674e-06	0.000435453
CL6404.Contig3_All	21	120	20.6626	121.7	2.55824	up	1.2128e-09	2.22548e-07
Unigene61881_All	13.6667	229.333	13.2123	228.12	4.10985	up	6.58141e-28	2.96373e-24
Unigene104537_All	189	399	185.001	401.311	1.11719	up	8.60948e-08	9.02766e-06
Unigene17620_All	212.667	485.333	208.211	488.778	1.23113	up	1.31994e-09	2.39049e-07
CL1068.Contig2_All	342.667	159.333	333.684	158.446	-1.07449	down	8.71968e-07	6.27267e-05
Unigene88624_All	46.3333	138.667	45.0618	139.293	1.62814	up	2.36734e-08	2.92124e-06
CL4472.Contig2_All	259.667	119.667	253.533	120.495	-1.0732	down	3.10106e-06	0.000179719
Unigene76972_All	90	213.667	88.055	215.459	1.29093	up	1.57905e-07	1.51119e-05
CL12768.Contig1_All	41.3333	104	40.1743	104.459	1.37859	up	1.20054e-05	0.000531857
Unigene99578_All	189.667	51.3333	185.386	51.5988	-1.84512	down	9.80895e-12	3.06058e-09
Unigene31115_All	11.3333	143	11.0807	143.522	3.69515	up	5.1325e-25	1.47443e-21
Unigene78881_All	83	28.3333	80.8909	28.3014	-1.5151	down	1.72909e-05	0.000710298
Unigene57703_All	477	189.667	465.084	191.341	-1.28135	down	3.52532e-10	7.39775e-08
Unigene39521_All	215.333	95	209.72	94.7344	-1.14651	down	3.06936e-06	0.000178068
Unigene75002_All	0.333333	19	0.324115	19.4558	5.90755	up	1.79808e-06	0.00011483
Unigene66732_All	55.6667	129.667	54.2882	129.808	1.25766	up	1.0817e-05	0.000493648
Unigene47417_All	101.333	25	98.7732	24.8321	-1.99191	down	5.1767e-08	5.76559e-06
Unigene555_All	268.333	128.333	261.258	127.869	-1.0308	down	7.32425e-06	0.000360763
Unigene101431_All	58.6667	160	57.2213	161.926	1.50071	up	5.02116e-08	5.62242e-06
Unigene30562_All	1	55.3333	1.02659	56.4369	5.78071	up	5.35094e-12	1.77414e-09
Unigene107103_All	0	16.3333	0.01	16.6095	10.6978	up	6.58179e-07	4.98249e-05
CL16262.Contig1_All	66.6667	2	65.3435	1.93025	-5.08118	down	6.27101e-18	6.18262e-15
Unigene101337_All	292.667	126.667	284.878	125.585	-1.18168	down	2.44714e-07	2.16997e-05
CL6712.Contig5_All	92	21.3333	89.3675	21.5874	-2.04956	down	8.85521e-09	1.25588e-06
Unigene34899_All	37.3333	119.667	36.5629	120.434	1.71979	up	2.54034e-08	3.11683e-06
Unigene13985_All	118.333	44	115.539	44.2004	-1.38625	down	4.68432e-06	0.000252505
Unigene100904_All	23.3333	79.6667	22.7296	79.1507	1.80003	up	2.35399e-06	0.000143197
CL5638.Contig1_All	14	108.333	13.5441	108.433	3.00107	up	4.89865e-16	3.46395e-13
Unigene69214_All	91.6667	29.3333	89.2672	29.5063	-1.59711	down	2.6612e-06	0.000158189
Unigene32447_All	133	38.6667	129.64	38.0513	-1.76849	down	8.33797e-09	1.19455e-06
Unigene64057_All	481	8	472.962	8.18513	-5.85258	down	3.677e-28	1.75044e-24
Unigene110709_All	15	1420.67	14.4631	1457.85	6.65532	up	4.72337e-10	9.64458e-08
Unigene25146_All	55.6667	143.333	54.7203	143.533	1.39123	up	5.71009e-07	4.42926e-05
Unigene24777_All	997.667	469.667	973.697	467.523	-1.05844	down	1.02892e-08	1.42863e-06
CL10194.Contig2_All	409	190.667	399.504	191.039	-1.06434	down	3.59418e-07	3.00328e-05
Unigene2965_All	430	180	419.498	179.996	-1.22069	down	5.66989e-09	8.57264e-07
Unigene49788_All	541.667	262.667	528.127	263.446	-1.00338	down	3.73513e-07	3.09468e-05
Unigene29743_All	7.66667	40	7.40693	39.8376	2.42718	up	4.91437e-06	0.00026194
Unigene104856_All	15.3333	91.6667	14.9985	91.128	2.60307	up	4.45386e-12	1.50526e-09
Unigene53422_All	5.66667	1880.67	5.59651	1940.53	8.43771	up	2.41233e-09	4.0642e-07
Unigene63017_All	9.33333	48	9.09124	48.3499	2.41097	up	7.40141e-07	5.48794e-05
CL6194.Contig2_All	319.667	120.333	310.667	119.886	-1.37371	down	1.39742e-07	1.3624e-05
Unigene34770_All	15.6667	128.667	15.3132	129.116	3.07583	up	9.47429e-19	1.05239e-15
Unigene58493_All	87.6667	183.333	85.553	184.862	1.11156	up	1.20382e-05	0.000533171
CL15852.Contig2_All	65	4.66667	63.784	4.52933	-3.81583	down	1.10014e-13	5.19272e-11
Unigene8376_All	0	53.3333	0.01	53.2778	12.3793	up	5.07025e-14	2.60586e-11
Unigene32770_All	125	34.3333	122.313	34.8151	-1.8128	down	4.52788e-09	7.03687e-07
CL5279.Contig1_All	247.667	102.667	241.979	103.924	-1.21935	down	7.27267e-06	0.000359039
Unigene18529_All	123.333	253	120.686	253.293	1.06955	up	3.04238e-06	0.000176934
CL9303.Contig2_All	11	49.3333	10.8422	50.0489	2.20668	up	2.35258e-06	0.000143164
Unigene57416_All	535.667	118	522.381	118.53	-2.13985	down	1.62968e-10	3.76086e-08
Unigene34681_All	45.3333	169.333	44.2074	169.539	1.93926	up	4.73245e-12	1.58654e-09
CL14281.Contig1_All	20.3333	72.3333	19.7088	72.1517	1.87219	up	1.00951e-06	7.06435e-05
CL4336.Contig5_All	1295	606	1261.43	607.45	-1.05422	down	2.75142e-06	0.000162318
Unigene2263_All	32.6667	98.3333	31.8294	98.4242	1.62865	up	7.42253e-07	5.49412e-05
Unigene107245_All	0	29.3333	0.01	29.8714	11.5445	up	1.01109e-11	3.13717e-09
CL3186.Contig6_All	104	23.6667	101.1	24.0042	-2.07443	down	1.08708e-09	2.03742e-07
CL15319.Contig1_All	280.667	132	273.665	131.14	-1.0613	down	3.62752e-06	0.000203917
Unigene12462_All	41.3333	105.667	40.1571	106.344	1.40501	up	7.93471e-06	0.000384545
Unigene21210_All	0.333333	41.6667	0.342195	43.0236	6.97417	up	6.37673e-06	0.000322843
CL1878.Contig6_All	7.33333	69	7.23131	69.1691	3.2578	up	2.15417e-09	3.69524e-07
Unigene57224_All	61.6667	146	60.3896	147.204	1.28545	up	3.1919e-06	0.000184151
Unigene32543_All	25.6667	111	24.8641	112.459	2.17726	up	6.09979e-06	0.000311664
Unigene89617_All	141.333	42.6667	137.53	42.8286	-1.6831	down	9.53423e-09	1.33944e-06
Unigene68366_All	16.6667	64.6667	16.3445	65.2864	1.99798	up	8.5851e-07	6.2017e-05
Unigene35980_All	21.6667	102.667	21.1128	102.939	2.28559	up	5.26626e-11	1.39722e-08
Unigene40682_All	1072.67	419.333	1047.55	418.857	-1.32249	down	8.35309e-13	3.30588e-10
Unigene3614_All	53.3333	144.667	51.8004	145.076	1.48577	up	1.59036e-07	1.5194e-05
CL7963.Contig2_All	22.6667	72.3333	21.969	72.5816	1.72413	up	4.9286e-06	0.000262446
Unigene35725_All	29.6667	102	28.8439	102.03	1.82266	up	4.00106e-08	4.61988e-06
Unigene94574_All	21504.3	8508.67	21023.5	8599.33	-1.28971	down	3.35798e-15	2.06457e-12
Unigene34668_All	182	35.6667	176.736	35.5325	-2.31438	down	2.88732e-06	0.000169142
Unigene33749_All	118.667	246.333	115.63	245.338	1.08526	up	2.6036e-06	0.000155683
Unigene89204_All	51	118.667	49.8668	117.94	1.2419	up	2.0567e-05	0.000814363
Unigene3182_All	68.6667	207.667	67.0971	206.956	1.625	up	1.64234e-10	3.78483e-08
Unigene52837_All	7.33333	92	7.06948	92.7099	3.71305	up	4.27085e-18	4.26109e-15
Unigene90286_All	126.667	284.333	123.956	283.824	1.19517	up	1.00736e-07	1.02798e-05
Unigene77350_All	71.3333	170.667	69.2804	172.383	1.3151	up	7.64621e-07	5.62968e-05
Unigene79782_All	24.6667	116	24.1422	116.687	2.27302	up	7.07341e-12	2.25777e-09
Unigene3037_All	178.333	349.667	174.709	349.973	1.00228	up	2.03404e-06	0.000127122
Unigene84257_All	191.333	84	186.113	84.1714	-1.14478	down	5.7255e-06	0.000296633
Unigene35287_All	60.6667	154	59.6295	154.249	1.37116	up	4.28779e-07	3.47482e-05
Unigene30679_All	0	211.667	0.01	212.687	14.3764	up	3.57808e-28	1.75044e-24
Unigene24089_All	302	140	293.848	140.425	-1.06527	down	1.58477e-06	0.000103509
Unigene102223_All	103.333	210.333	101.181	212.609	1.07126	up	1.04126e-05	0.000478146
Unigene34273_All	124.333	42.6667	121.014	43.3307	-1.48171	down	6.13584e-07	4.70042e-05
Unigene8686_All	12.3333	81.3333	12.1253	81.7929	2.75395	up	7.10401e-12	2.2632e-09
Unigene15295_All	20.6667	91.6667	20.3385	91.9914	2.17729	up	1.16968e-09	2.15651e-07
Unigene34638_All	178	58	172.992	58.051	-1.57531	down	3.59313e-06	0.000202325
Unigene74947_All	1.33333	39.3333	1.3012	40.5041	4.96015	up	2.16901e-05	0.000850145
CL6641.Contig1_All	35.3333	91	34.3841	91.6271	1.41403	up	2.11997e-05	0.000834257
CL5523.Contig1_All	20.6667	95.3333	20.0587	95.5596	2.25217	up	3.10027e-10	6.59953e-08
Unigene68132_All	87.3333	199.667	85.2813	199.447	1.22571	up	7.63525e-07	5.62658e-05
Unigene17418_All	763	292	745.854	293.215	-1.34693	down	1.03449e-09	1.95203e-07
Unigene68323_All	232	61	225.349	60.6229	-1.89423	down	3.48916e-08	4.11143e-06
Unigene46766_All	51.6667	126.333	50.256	126.996	1.33742	up	4.83308e-06	0.000258932
Unigene66099_All	570.667	250.333	555.295	247.962	-1.16313	down	6.03268e-08	6.56105e-06
CL1837.Contig1_All	162.333	70.3333	158.173	71.2069	-1.15141	down	1.17148e-05	0.000521758
CL9170.Contig1_All	39.6667	103	38.6927	103.844	1.42428	up	7.19198e-06	0.000356202
Unigene61503_All	605	251	590.442	251.921	-1.22882	down	4.22379e-10	8.70989e-08
Unigene44378_All	92	252.333	89.7256	251.144	1.48492	up	4.20562e-10	8.68316e-08
Unigene3517_All	29.6667	148.333	28.9838	148.83	2.36035	up	1.26728e-14	7.06191e-12
Unigene46943_All	142.333	287.667	139.239	286.958	1.04328	up	2.2759e-06	0.000139363
Unigene66279_All	147	385.333	143.532	383.492	1.41782	up	2.40119e-08	2.95699e-06
Unigene34329_All	210	94.3333	205.251	94.5298	-1.11854	down	5.56248e-06	0.000289447
Unigene36277_All	4.66667	38.6667	4.57941	39.0136	3.09075	up	1.10437e-07	1.11116e-05
Unigene67212_All	26.3333	87.6667	25.638	86.773	1.75896	up	9.29207e-06	0.000436337
Unigene13921_All	66.6667	145.333	65.3074	145.566	1.15635	up	1.98341e-05	0.00079307
Unigene25253_All	25	141.667	24.4758	142.276	2.53926	up	1.11353e-15	7.33335e-13
Unigene110707_All	24.6667	2201.67	23.8509	2281.58	6.57985	up	5.88888e-06	0.000302371
Unigene99921_All	75.3333	170	73.6523	169.71	1.20427	up	3.32257e-06	0.000189979
CL1076.Contig1_All	5.33333	45.3333	5.24097	45.9829	3.13319	up	1.67834e-08	2.16749e-06
Unigene33733_All	35	96	33.9248	96.1863	1.50349	up	4.9181e-06	0.000262054
Unigene41226_All	80.3333	17.3333	77.883	17.1981	-2.17906	down	3.26176e-07	2.76012e-05
Unigene9723_All	0	14.6667	0.01	14.8691	10.5381	up	2.87309e-06	0.000168559
CL5199.Contig1_All	322.667	131	315.19	132.051	-1.25513	down	1.471e-08	1.93598e-06
Unigene63193_All	7.33333	71	7.19515	71.7158	3.31719	up	2.93646e-13	1.26753e-10
Unigene45110_All	38	117.333	37.1504	116.884	1.65362	up	7.50202e-08	7.99274e-06
Unigene30535_All	11.6667	74	11.419	74.7443	2.71052	up	7.86922e-11	2.00789e-08
CL3758.Contig3_All	144	62	140.658	61.5917	-1.19138	down	2.22299e-05	0.000865957
Unigene75007_All	554.333	29.3333	544.873	29.936	-4.18597	down	2.77092e-19	3.27436e-16
Unigene75560_All	2	135.333	1.98085	140.057	6.14375	up	1.2436e-05	0.000546823
Unigene65524_All	470.333	222	458.613	221.353	-1.05093	down	2.75066e-07	2.39701e-05
CL4736.Contig4_All	135.667	22	132.92	21.5639	-2.62387	down	1.66369e-12	6.13275e-10
Unigene12090_All	83	260	81.1698	260.444	1.68196	up	2.73626e-12	9.7209e-10
Unigene33236_All	63.6667	141.333	62.2181	141.191	1.18225	up	2.04748e-05	0.000812464
CL14.Contig3_All	254	116.667	247.688	115.648	-1.09879	down	3.30275e-06	0.000189236
CL11250.Contig2_All	9	46.6667	8.68146	47.1493	2.44123	up	9.27533e-07	6.59316e-05
Unigene25032_All	44.3333	151	43.4882	150.984	1.7957	up	3.30387e-10	6.95934e-08
Unigene67812_All	49.3333	170	47.8864	170.17	1.82929	up	4.6502e-11	1.25373e-08
Unigene95429_All	657.333	212	642.965	215.929	-1.57419	down	2.87366e-10	6.18609e-08
Unigene55549_All	120.667	38	117.869	37.7554	-1.64244	down	1.39487e-07	1.36135e-05
CL12281.Contig2_All	449.667	193	437.712	192.638	-1.18409	down	1.10159e-08	1.5169e-06
Unigene88972_All	39	110.333	37.9666	111.124	1.54937	up	7.96491e-07	5.81805e-05
Unigene78880_All	48	117.333	47.0298	117.933	1.32633	up	8.35043e-06	0.000400384
CL6017.Contig2_All	118.667	47.6667	115.545	47.6354	-1.27835	down	2.02705e-05	0.000807352
Unigene3327_All	23	74	22.4016	73.5423	1.71497	up	3.68288e-06	0.000206472
Unigene84626_All	50	11	48.9306	10.7762	-2.18289	down	5.00482e-06	0.000265571
Unigene97253_All	0.666667	51	0.666311	52.6338	6.30365	up	5.86063e-06	0.000301519
Unigene8577_All	7.66667	158.333	7.60018	161.829	4.41229	up	2.06449e-09	3.56828e-07
Unigene95050_All	63	158.333	61.5509	159.14	1.37044	up	4.28137e-07	3.47131e-05
Unigene68685_All	90.3333	185	87.9621	186.016	1.08048	up	1.87985e-05	0.000759499
Unigene12247_All	58.6667	141.667	57.0081	142.428	1.32099	up	2.64293e-06	0.000157454
Unigene46838_All	609.333	187	594.307	188.677	-1.65529	down	2.43087e-12	8.69155e-10
Unigene90211_All	11.3333	51.6667	11.0721	51.5869	2.22008	up	1.32012e-06	8.86206e-05
CL8809.Contig3_All	373.667	155	363.883	153.753	-1.24286	down	1.66318e-05	0.000688486
Unigene77570_All	409.667	185	399.08	185.91	-1.10207	down	1.20192e-07	1.19989e-05
Unigene3222_All	34.6667	89.6667	33.7569	90.571	1.42387	up	2.17548e-05	0.000852002
Unigene24999_All	46.3333	122	45.4015	123.106	1.43909	up	1.36663e-06	9.11549e-05
Unigene52157_All	0.333333	47	0.310778	48.6288	7.28978	up	1.81688e-05	0.000739616
Unigene67364_All	103.333	249	101.393	250.942	1.30739	up	2.92816e-08	3.5218e-06
CL16253.Contig7_All	232.667	74.6667	226.599	74.3329	-1.60807	down	1.41464e-10	3.35284e-08
Unigene56091_All	619	278.333	603.585	277.751	-1.11976	down	1.1088e-08	1.5243e-06
Unigene95800_All	0.666667	26.3333	0.666311	26.3863	5.30745	up	8.76653e-09	1.24681e-06
Unigene42379_All	0	56.6667	0.01	58.1929	12.5066	up	2.4124e-09	4.0642e-07
Unigene20275_All	13	79	12.5803	78.2955	2.63776	up	9.30174e-07	6.60508e-05
Unigene45268_All	69.6667	161.667	68.0169	161.403	1.2467	up	2.46795e-06	0.000149312
CL6047.Contig2_All	34.3333	96.6667	33.4956	96.9274	1.53293	up	2.8881e-06	0.000169142
Unigene3534_All	32	120.667	31.2686	121.395	1.95693	up	6.00909e-10	1.19478e-07
Unigene33357_All	64.3333	178.333	62.9606	178.495	1.50337	up	1.14403e-08	1.5637e-06
Unigene46608_All	15.6667	100	15.215	99.2708	2.70587	up	3.57681e-09	5.76365e-07
Unigene100435_All	103.333	230.667	100.813	231.71	1.20064	up	5.13105e-07	4.04029e-05
Unigene80203_All	23	98.6667	22.2893	99.4168	2.15714	up	7.35167e-10	1.4377e-07
Unigene11005_All	0	12.6667	0.01	12.5965	10.2988	up	1.83473e-05	0.000745244
Unigene34844_All	30	119.333	29.0423	120.963	2.05834	up	6.89764e-10	1.35848e-07
Unigene41200_All	1.33333	129.333	1.28787	132.577	6.68571	up	2.16807e-10	4.84886e-08
Unigene44661_All	324.333	144	316.647	143.745	-1.13936	down	2.75372e-07	2.39843e-05
Unigene88218_All	143.667	62.3333	140.042	62.455	-1.16497	down	2.62185e-05	0.000990839
Unigene14282_All	225.667	96	219.823	96.8141	-1.18305	down	8.4252e-07	6.09813e-05
Unigene2056_All	23.6667	76.6667	22.8975	76.689	1.74383	up	2.34348e-06	0.000142871
Unigene53372_All	0	19	0.01	19.6118	10.9375	up	2.07111e-05	0.00081851
CL9381.Contig5_All	224	89	218.378	90.8913	-1.26461	down	1.29999e-07	1.28243e-05
Unigene21151_All	0.666667	38.3333	0.634893	39.4781	5.95839	up	4.91256e-06	0.000261927
Unigene50157_All	12.3333	63.3333	12.0853	63.5683	2.39505	up	2.30776e-08	2.85248e-06
Unigene79755_All	260	73.6667	253.32	74.9693	-1.75659	down	4.25273e-13	1.73672e-10
Unigene2843_All	45.6667	149	44.7399	150.488	1.75002	up	1.13521e-09	2.11102e-07
Unigene78757_All	28.3333	79.6667	27.6026	79.4588	1.5254	up	1.48741e-05	0.000629968
Unigene73361_All	49.3333	135.333	48.3013	136.591	1.49973	up	1.62389e-06	0.000105857
Unigene24761_All	12.6667	54.3333	12.2924	54.3572	2.14471	up	1.57766e-06	0.000103125
Unigene67554_All	68.3333	151	66.847	149.9	1.16507	up	1.19744e-05	0.000530766
Unigene76553_All	4.66667	555	4.46707	559.98	6.9699	up	7.06054e-29	3.92138e-25
CL4078.Contig2_All	222.333	44.3333	216.622	45.3869	-2.25483	down	2.57107e-06	0.000154429
Unigene56394_All	191.667	75	186.822	75.4282	-1.30849	down	3.10154e-07	2.6525e-05
Unigene101306_All	106.333	225	103.182	225.101	1.12537	up	2.66405e-06	0.000158302
Unigene13785_All	128.667	259	125.59	259.741	1.04835	up	4.49279e-06	0.000243911
Unigene71914_All	101.667	22	98.8866	21.9366	-2.17244	down	5.75096e-10	1.14894e-07
Unigene105876_All	1	80.6667	1.02659	81.2228	6.30596	up	4.02522e-25	1.19763e-21
Unigene96446_All	4.33333	37.3333	4.26863	38.1022	3.15803	up	6.12886e-07	4.69723e-05
CL12428.Contig1_All	32.3333	0.666667	31.7261	0.687795	-5.52755	down	2.2041e-10	4.89657e-08
CL14281.Contig2_All	19.3333	62.6667	19.0174	62.8235	1.72398	up	1.35505e-05	0.000586582
Unigene49931_All	29.6667	112.333	28.9218	113.158	1.9681	up	1.49696e-09	2.67474e-07
CL13526.Contig1_All	7	58.3333	6.97477	59.5453	3.09377	up	2.35157e-06	0.000143156
Unigene2340_All	23.3333	88.3333	22.6086	88.1303	1.96276	up	3.81533e-08	4.43926e-06
Unigene64611_All	1	1919	0.995168	1931.33	10.9224	up	5.01985e-47	1.67279e-42
Unigene98596_All	193.667	86	188.329	86.0139	-1.13062	down	7.01408e-06	0.000348857
CL5362.Contig3_All	9.66667	77	9.40201	78.1151	3.05456	up	1.94776e-10	4.39263e-08
Unigene67844_All	31.3333	98.3333	30.4197	97.6216	1.68219	up	2.62193e-05	0.000990839
Unigene20595_All	0	49.3333	0.01	49.8549	12.2835	up	1.16314e-18	1.28344e-15
Unigene1948_All	163	416.667	158.275	422.468	1.41641	up	1.70506e-06	0.000110285
Unigene102755_All	12	61	11.6527	61.996	2.41151	up	4.09883e-08	4.71317e-06
Unigene39815_All	118.667	43.6667	115.426	44.0144	-1.39092	down	3.78252e-06	0.000211347
Unigene36649_All	48.3333	126	47.3376	127.32	1.4274	up	2.1409e-06	0.000132706
Unigene22357_All	374	175.667	364.45	175.835	-1.05149	down	7.43292e-07	5.49781e-05
Unigene85777_All	0	30.6667	0.01	31.6121	11.6263	up	1.7628e-06	0.000113316
CL11315.Contig1_All	34.3333	147.667	33.7031	148.622	2.14069	up	8.46384e-13	3.34177e-10
CL3908.Contig3_All	277.333	46.6667	269.943	47.2864	-2.51316	down	1.21105e-22	2.49114e-19
CL10982.Contig2_All	113.333	258.333	110.805	261.26	1.23746	up	1.2052e-07	1.20222e-05
Unigene77447_All	1013	438	988.031	434.071	-1.18663	down	2.55793e-06	0.000153827
Unigene66705_All	200.667	93.3333	195.639	93.9793	-1.05778	down	1.6947e-05	0.000698411
Unigene88991_All	14	80	13.585	79.9302	2.55673	up	1.21581e-10	2.93589e-08
Unigene28883_All	64	140.667	62.1566	141.782	1.18969	up	2.03819e-05	0.000810113
Unigene57008_All	45	263.333	44.2422	264.461	2.57956	up	3.29251e-23	7.83701e-20
Unigene13524_All	27.3333	76.6667	26.7274	76.1678	1.51086	up	2.09679e-05	0.000827484
Unigene57101_All	59.6667	169.333	58.1071	170.657	1.55432	up	1.01869e-08	1.4168e-06
Unigene62216_All	56.6667	144	55.2795	146.031	1.40146	up	7.14213e-07	5.33008e-05
Unigene100161_All	328.333	65.6667	320.304	65.0724	-2.29933	down	8.03784e-11	2.04778e-08
Unigene18903_All	36.3333	115.667	35.4688	116.425	1.71478	up	4.35589e-08	4.94648e-06
CL5079.Contig1_All	206	54.3333	201.668	55.4263	-1.86334	down	1.183e-12	4.53123e-10
Unigene42427_All	0	14.6667	0.01	14.8311	10.5344	up	2.91663e-06	0.000170573
CL3003.Contig2_All	75.6667	16	73.5283	16.0089	-2.19942	down	2.62418e-08	3.20789e-06
Unigene53097_All	0	21.6667	0.01	22.1994	11.1163	up	1.43767e-07	1.39431e-05
Unigene68236_All	443	199.667	432.694	198.447	-1.12459	down	7.26739e-08	7.76702e-06
Unigene99332_All	730	267.333	710.849	265.454	-1.42108	down	3.37437e-13	1.43061e-10
Unigene91530_All	112.333	41.3333	109.535	41.3731	-1.40463	down	5.82836e-06	0.000300489
CL3691.Contig3_All	181	51.6667	176.542	51.5108	-1.77706	down	5.37821e-09	8.18639e-07
Unigene29882_All	9	44.3333	8.61003	44.9037	2.38274	up	2.74497e-06	0.00016207
Unigene79790_All	24.3333	120	23.5534	120.099	2.35021	up	1.34032e-12	5.05254e-10
CL12035.Contig3_All	14	89.6667	13.7554	88.6195	2.68762	up	2.14772e-07	1.94483e-05
Unigene9719_All	0	32	0.01	32.44	11.6636	up	1.16975e-12	4.49788e-10
CL3427.Contig2_All	41.6667	141.333	40.8221	142.276	1.80127	up	8.56487e-10	1.64387e-07
Unigene23391_All	126.333	37	122.723	37.1326	-1.72465	down	1.78525e-08	2.28635e-06
Unigene1538_All	58.6667	136	57.3392	137.26	1.25932	up	8.3465e-06	0.000400354
Unigene89634_All	60	215.667	58.7557	215.457	1.8746	up	3.3902e-13	1.43368e-10
Unigene15354_All	187.667	386	184.105	390.168	1.08357	up	1.36455e-06	9.10528e-05
Unigene64396_All	0	12.6667	0.01	12.741	10.3153	up	1.73106e-05	0.000710585
Unigene49946_All	185.667	406.667	180.833	409.42	1.17893	up	2.05019e-08	2.56263e-06
Unigene27988_All	62.6667	140.333	61.439	140.797	1.19639	up	1.4074e-05	0.000605158
CL3945.Contig3_All	481.667	97	469.64	96.5013	-2.28294	down	5.36395e-09	8.17686e-07
Unigene88945_All	49.6667	130.667	48.5226	130.97	1.43251	up	7.93898e-07	5.80675e-05
Unigene99748_All	257	62.3333	250.716	62.7441	-1.9985	down	1.66607e-08	2.15693e-06
Unigene41531_All	0.333333	49	0.324115	50.2624	7.27683	up	2.01307e-07	1.84293e-05
CL1803.Contig3_All	431	177.333	420.276	175.647	-1.25865	down	9.86797e-08	1.0106e-05
Unigene68860_All	48	125	47.0487	126.153	1.42295	up	1.39765e-06	9.29047e-05
Unigene52494_All	0.333333	33.6667	0.310778	34.4961	6.79441	up	2.03932e-08	2.55549e-06
Unigene9969_All	2.66667	26.6667	2.59767	27.0479	3.38023	up	2.95011e-06	0.000172256
Unigene76810_All	41.3333	7	40.0602	7.05641	-2.50516	down	2.65464e-06	0.000157911
Unigene9644_All	0.666667	38	0.621556	38.6338	5.95784	up	4.53166e-07	3.64938e-05
CL10193.Contig1_All	175.333	56	171.58	55.7441	-1.62199	down	1.06577e-07	1.07949e-05
CL5691.Contig2_All	232.667	66	226.268	66.3996	-1.76879	down	2.5859e-05	0.000980558
CL7022.Contig1_All	378.333	31.6667	373.251	31.3181	-3.57508	down	5.40236e-09	8.21286e-07
Unigene9121_All	0	38.6667	0.01	38.85	11.9237	up	5.80604e-15	3.39435e-12
Unigene25465_All	52.6667	134	51.6643	134.843	1.38404	up	1.29535e-06	8.72035e-05
Unigene46808_All	79.3333	199.333	77.2343	199.783	1.37112	up	5.94514e-08	6.47853e-06
CL7949.Contig1_All	343	130	334.622	131.017	-1.35278	down	7.88838e-10	1.52831e-07
Unigene13070_All	296.333	81.6667	288.504	82.0056	-1.8148	down	5.8013e-08	6.35503e-06
CL1670.Contig1_All	125.667	31.3333	122.366	31.1055	-1.97596	down	1.21785e-05	0.000538665
Unigene101140_All	201.667	56.3333	197.039	56.0366	-1.81404	down	1.08717e-11	3.34212e-09
Unigene34865_All	64.3333	159	62.8406	160.733	1.3549	up	6.0566e-07	4.6547e-05
CL12625.Contig1_All	245.667	74.3333	239.788	74.0174	-1.69582	down	9.89745e-12	3.07667e-09
Unigene68153_All	200.667	89.6667	195.184	90.5369	-1.10826	down	6.46467e-06	0.000326552
Unigene82969_All	111	220.667	108.092	221.549	1.03536	up	1.47654e-05	0.0006268
Unigene1158_All	21.3333	73.6667	20.6545	73.7937	1.83704	up	1.28857e-06	8.68174e-05
Unigene61214_All	1889	605.667	1844.03	615.903	-1.58209	down	1.87465e-19	2.33097e-16
Unigene67743_All	30.3333	84.6667	29.4883	85.0567	1.52828	up	1.00571e-05	0.000464849
Unigene45569_All	58	137	56.5825	138.883	1.29545	up	9.12676e-06	0.000429936
Unigene12697_All	366	155.667	356.79	155.084	-1.20203	down	3.03725e-08	3.63688e-06
Unigene99606_All	173.667	63.6667	169.277	64.7512	-1.38641	down	1.31913e-07	1.2967e-05
Unigene62379_All	79	222.667	77.3071	226.142	1.54855	up	4.75723e-06	0.000255608
Unigene99556_All	374	176.333	364.911	176.478	-1.04806	down	8.36828e-07	6.07276e-05
Unigene18227_All	866	416.333	844.565	420.381	-1.00651	down	4.12534e-08	4.73711e-06
CL11315.Contig2_All	41.6667	111.333	40.9163	111.241	1.44294	up	2.29338e-06	0.00014033
Unigene3715_All	21	154.333	20.4913	154.062	2.91043	up	8.77354e-20	1.20812e-16
Unigene8332_All	26	1688.67	25.7146	1727.41	6.06988	up	3.76537e-13	1.56453e-10
Unigene52901_All	0	32.3333	0.01	31.6521	11.6281	up	2.58788e-06	0.000155159
Unigene74822_All	48	11.6667	46.6898	12.0575	-1.95318	down	2.02353e-05	0.000806209
Unigene24370_All	29	129.333	28.3459	128.827	2.18422	up	3.92834e-12	1.33306e-09
CL3709.Contig1_All	6	38	5.87201	38.7214	2.72121	up	2.37547e-06	0.000144346
Unigene89170_All	30	90	29.3936	91.1335	1.63248	up	1.71346e-06	0.000110742
Unigene33710_All	912	258.333	888.818	258.685	-1.78069	down	1.63564e-07	1.55552e-05
Unigene44811_All	58.3333	279.333	56.6668	280.69	2.3084	up	3.58773e-20	5.43437e-17
Unigene14557_All	17.3333	67.6667	16.8184	68.547	2.02705	up	4.79384e-07	3.81807e-05
CL1114.Contig2_All	148	64.6667	144.034	64.9287	-1.14948	down	2.5302e-05	0.000963825
Unigene22493_All	535	243.667	522.32	242.031	-1.10974	down	3.88267e-08	4.5019e-06
CL15375.Contig1_All	161	391.333	157.361	390.615	1.31167	up	5.38902e-10	1.08706e-07
Unigene76541_All	20	1299.33	19.3951	1326.3	6.09557	up	5.43157e-13	2.19128e-10
Unigene100655_All	34.3333	94.3333	33.527	94.5561	1.49585	up	5.45061e-06	0.000285498
CL5836.Contig2_All	687	184.333	671.364	183.632	-1.87028	down	2.22997e-20	3.57612e-17
Unigene66958_All	442.333	139.333	431.641	138.364	-1.64136	down	7.64539e-14	3.73566e-11
Unigene20685_All	1.33333	52.6667	1.33736	53.8949	5.33269	up	6.69587e-09	9.88178e-07
Unigene79991_All	51	3.66667	49.7927	3.65928	-3.7663	down	3.16394e-07	2.69652e-05
CL734.Contig2_All	428	195.667	417.429	197.2	-1.08187	down	1.43372e-07	1.3929e-05
Unigene44957_All	152	61	148.392	60.4936	-1.29456	down	4.6763e-06	0.000252317
Unigene85674_All	9.66667	95.3333	9.41446	95.6887	3.3454	up	1.16656e-16	9.43547e-14
Unigene41722_All	0.333333	35	0.342195	35.9364	6.71448	up	2.06903e-07	1.8872e-05
Unigene75433_All	0.333333	135	0.342195	139.11	8.66719	up	1.15656e-08	1.57695e-06
Unigene55551_All	136.333	49	133.055	48.6494	-1.45153	down	7.38649e-07	5.48206e-05
Unigene86103_All	0	34	0.01	34.0544	11.7336	up	2.63574e-13	1.15182e-10
Unigene71424_All	20.3333	76.6667	19.5479	77.8492	1.99367	up	1.21308e-06	8.2431e-05
Unigene34649_All	46.3333	112.333	45.2405	112.826	1.31842	up	1.34624e-05	0.000583983
Unigene101391_All	212.667	521.333	207.199	521.978	1.33297	up	3.90765e-11	1.07617e-08
Unigene14240_All	44.3333	138	43.3655	137.642	1.66631	up	1.00582e-08	1.4024e-06
Unigene32943_All	18	111.667	17.5772	110.096	2.64698	up	8.06327e-06	0.000389868
Unigene17750_All	122.667	239.333	119.577	242.177	1.01812	up	1.53754e-05	0.000647415
Unigene83042_All	102	202.667	99.6743	204.618	1.03764	up	2.30791e-05	0.00089324
Unigene44754_All	30.6667	84	30.1094	84.1102	1.48207	up	1.44319e-05	0.000616093
CL6204.Contig1_All	55.3333	10.6667	54.2602	10.5977	-2.35614	down	3.61168e-07	3.01036e-05
CL15846.Contig2_All	38.6667	108	37.8298	108.955	1.52614	up	1.22493e-06	8.31684e-05
Unigene16359_All	3	27	2.92652	27.4317	3.22858	up	4.69767e-06	0.000252979
Unigene29365_All	81	195.333	79.4068	197.619	1.31539	up	2.08226e-07	1.89586e-05
CL9621.Contig2_All	145.667	56.3333	142.021	56.6375	-1.32628	down	2.08239e-06	0.000129706
Unigene984_All	103	213.333	100.725	215.124	1.09475	up	6.23474e-06	0.000317197
Unigene57409_All	30.3333	98.6667	29.5606	99.7858	1.75516	up	1.59647e-07	1.52349e-05
CL9280.Contig2_All	492.333	172	481.757	173.211	-1.47577	down	9.83385e-13	3.82826e-10
Unigene84611_All	2	27.6667	2.05317	28.0853	3.77389	up	3.00055e-07	2.58236e-05
Unigene40431_All	7	110	6.79961	109.055	4.00347	up	9.01151e-17	7.39645e-14
Unigene56864_All	114.667	230.333	112.474	231.919	1.04403	up	8.88874e-06	0.000420985
Unigene43807_All	104	17	101.52	17.0082	-2.57747	down	1.26151e-12	4.80984e-10
Unigene4273_All	82.6667	211.667	80.5638	212.726	1.40079	up	1.99118e-08	2.50579e-06
Unigene65946_All	75.3333	22.3333	73.3337	22.3166	-1.71636	down	4.67593e-06	0.000252317
Unigene77306_All	355.333	170	345.566	171.167	-1.01356	down	1.72771e-06	0.000111534
CL8827.Contig3_All	56.6667	314.333	55.1301	313.649	2.50824	up	2.79248e-24	7.50448e-21
Unigene109476_All	12	2228.67	11.5899	2231.38	7.58893	up	1.05477e-22	2.21161e-19
Unigene14106_All	22.6667	681	22.1184	697.648	4.97918	up	3.93842e-09	6.25409e-07
Unigene88346_All	58.3333	157	57.1476	156.056	1.4493	up	1.38194e-07	1.35207e-05
Unigene108042_All	1	42.3333	0.990426	43.5478	5.45841	up	3.01011e-06	0.00017524
Unigene23306_All	8.33333	1101.33	7.99796	1110.71	7.11763	up	5.91031e-21	1.04762e-17
Unigene61377_All	105.667	217.667	103.541	220.304	1.08929	up	8.26765e-06	0.000397788
Unigene86152_All	2.33333	38.3333	2.20212	38.2	4.11661	up	7.14146e-10	1.40153e-07
Unigene36422_All	74	217.667	72.3558	218.433	1.59401	up	2.14742e-10	4.80913e-08
Unigene34664_All	20.3333	69.3333	20.0725	69.5456	1.79274	up	2.71518e-06	0.000160881
Unigene14573_All	510	240.333	496.594	242.754	-1.03257	down	1.73023e-07	1.63058e-05
CL8090.Contig2_All	34.6667	95.6667	33.8882	96.3311	1.50722	up	4.41169e-06	0.000239904
Unigene67877_All	38.6667	106.667	37.9136	106.982	1.49658	up	1.7722e-06	0.000113606
Unigene47278_All	44	109	43.1804	110.293	1.35289	up	1.08781e-05	0.00049535
CL580.Contig10_All	144.667	35.3333	141.327	35.0803	-2.01031	down	3.60646e-11	1.00317e-08
Unigene12950_All	668	233.333	652.121	234.724	-1.47418	down	6.07087e-14	3.08389e-11
CL10401.Contig2_All	43.6667	118	42.7878	118.408	1.4685	up	1.09571e-06	7.59737e-05
Unigene74424_All	4.33333	44.6667	4.30479	45.3674	3.39764	up	1.58625e-09	2.80869e-07
Unigene35225_All	139.667	274.667	136.018	276.409	1.02301	up	6.25025e-06	0.000317406
Unigene56048_All	260.667	111.667	254.776	111.952	-1.18635	down	3.79538e-07	3.14148e-05
CL16156.Contig12_All	184	83.6667	179.022	83.3309	-1.10321	down	1.67019e-05	0.000691042
Unigene44709_All	498	239.333	485.845	241.291	-1.00972	down	3.90343e-07	3.20701e-05
Unigene80601_All	52.6667	124.667	51.7366	125.861	1.28257	up	9.96432e-06	0.000461305
CL12334.Contig2_All	26	81	25.2691	80.8688	1.67821	up	2.60041e-06	0.00015563
Unigene15128_All	15.6667	84.3333	15.2912	84.6843	2.46939	up	1.29823e-10	3.10787e-08
CL505.Contig4_All	128.667	42	125.566	41.8136	-1.5864	down	1.5617e-07	1.49544e-05
CL240.Contig1_All	185.333	65	180.546	64.8715	-1.47671	down	1.00751e-07	1.02798e-05
Unigene1243_All	287	116.667	279.272	117.139	-1.25345	down	3.84578e-08	4.46224e-06
Unigene76546_All	17.3333	1190	16.7319	1217.94	6.1857	up	4.6594e-11	1.25418e-08
Unigene34106_All	319.667	154	312.301	153.788	-1.02199	down	3.62328e-06	0.000203747
Unigene55764_All	59.6667	156.333	58.1385	156.35	1.42721	up	1.78521e-07	1.67294e-05
Unigene57127_All	110	219.333	107.304	218.431	1.02548	up	1.43629e-05	0.000613911
Unigene32709_All	119	39.3333	115.836	39.1576	-1.56472	down	4.42458e-07	3.57004e-05
CL1728.Contig3_All	226.667	103	221.25	103.502	-1.09603	down	4.72169e-06	0.000254026
Unigene39103_All	179.667	396.333	176.128	400.055	1.18358	up	1.84005e-08	2.35112e-06
CL11826.Contig2_All	39.3333	108.333	38.5515	108.65	1.49483	up	1.59611e-06	0.000104168
CL4067.Contig2_All	435	181.333	424.152	180.885	-1.22951	down	4.49924e-09	7.00612e-07
Unigene96207_All	16.6667	63.6667	16.3483	62.9594	1.94528	up	2.07356e-05	0.00081909
Unigene97412_All	66	6.33333	64.4917	6.26594	-3.36351	down	2.9832e-12	1.04423e-09
Unigene34429_All	29	107	28.228	107.073	1.9234	up	5.26249e-09	8.0389e-07
CL1309.Contig2_All	174.667	73.3333	170.466	73.5582	-1.21252	down	3.5581e-06	0.000200688
Unigene73792_All	159.333	16	155.987	15.7769	-3.30554	down	2.00893e-19	2.47944e-16
Unigene29085_All	37	106.667	36.1751	107.986	1.57778	up	7.33003e-07	5.44987e-05
Unigene8783_All	4.66667	42.3333	4.56133	42.9772	3.23605	up	1.26753e-08	1.70455e-06
Unigene36566_All	33	88.6667	32.0859	89.1798	1.47478	up	1.29158e-05	0.000564387
Unigene667_All	319.333	147.333	311.811	147.161	-1.08327	down	9.99047e-07	7.00291e-05
CL3164.Contig4_All	241.333	74.6667	235.414	74.2226	-1.66527	down	2.19827e-08	2.72929e-06
Unigene44961_All	41.3333	113.667	40.4751	113.08	1.48223	up	1.11284e-06	7.67782e-05
CL9469.Contig2_All	155	52	150.927	52.6746	-1.51867	down	4.35814e-08	4.94648e-06
Unigene23329_All	47.3333	121	46.5128	120.63	1.37489	up	2.78832e-06	0.000164233
Unigene69326_All	65.6667	19	63.704	19.4179	-1.714	down	1.09049e-05	0.000496163
CL15493.Contig1_All	149.333	62.6667	145.853	61.7509	-1.23999	down	1.22219e-05	0.000540156
Unigene67966_All	60.3333	158	59.1637	158.984	1.4261	up	1.58487e-07	1.51589e-05
Unigene42269_All	0.333333	27.3333	0.342195	28.0743	6.35829	up	8.44415e-07	6.10655e-05
CL16271.Contig2_All	237.667	105	231.47	106.322	-1.12238	down	1.66233e-06	0.000107982
Unigene1254_All	103	37.3333	100.024	37.4213	-1.41842	down	8.83052e-06	0.00041876
Unigene8890_All	5.66667	243	5.64215	249.374	5.46592	up	1.35486e-08	1.8074e-06
Unigene46209_All	189	79	184.186	80.8329	-1.18815	down	1.7955e-06	0.000114797
Unigene88358_All	38.3333	110	37.1879	110.284	1.56832	up	6.34405e-07	4.82223e-05
CL546.Contig42_All	2.66667	179	2.59381	182.272	6.13487	up	1.62233e-12	6.02026e-10
Unigene46544_All	183.333	84.3333	178.478	83.3075	-1.09923	down	2.24163e-05	0.000871027
Unigene52065_All	15.6667	54.6667	15.2865	54.6384	1.83766	up	1.74768e-05	0.000716524
Unigene83610_All	385.667	157.333	377.738	158.859	-1.24964	down	4.51687e-09	7.02701e-07
Unigene45771_All	60.6667	195.667	59.1982	195.503	1.72357	up	4.73866e-11	1.27346e-08
Unigene45806_All	34.6667	116.333	33.8464	115.88	1.77556	up	1.39473e-08	1.85464e-06
Unigene67327_All	30.6667	140	30.2066	141.418	2.22703	up	4.37032e-13	1.78038e-10
Unigene100920_All	27.6667	90.3333	27.0038	90.9505	1.75192	up	3.87698e-07	3.19147e-05
Unigene57269_All	86	19.3333	84.0649	19.2767	-2.12464	down	1.2432e-08	1.67724e-06
Unigene51227_All	32	92.3333	31.0306	92.4663	1.57524	up	2.83906e-06	0.000166974
Unigene99138_All	204.667	84.6667	199.331	85.4219	-1.22249	down	9.56168e-07	6.75635e-05
CL14002.Contig1_All	3	28	2.88177	28.3132	3.29645	up	2.62441e-06	0.000156505
CL4286.Contig1_All	2.33333	80.3333	2.32779	82.2957	5.14378	up	2.16206e-06	0.000133769
CL4015.Contig5_All	211	78.6667	205.105	77.8812	-1.39702	down	4.43539e-06	0.000241036
CL5279.Contig3_All	218.667	64	213.716	64.9867	-1.71748	down	5.3182e-10	1.07537e-07
Unigene105939_All	22.6667	78.6667	22.0736	79.9164	1.85617	up	3.40255e-06	0.000193606
Unigene44613_All	148.333	44.6667	143.898	44.7398	-1.68542	down	5.19569e-09	7.94946e-07
Unigene66009_All	127	41.6667	123.755	41.8597	-1.56386	down	1.96743e-07	1.81098e-05
Unigene15775_All	176.333	74	171.888	73.2228	-1.23111	down	3.3848e-06	0.000192876
Unigene40966_All	24.3333	2.66667	23.5952	2.74359	-3.10436	down	2.62552e-05	0.000991971
Unigene33594_All	84.3333	187	82.1977	186.121	1.17907	up	2.6771e-06	0.00015902
Unigene25945_All	3.66667	174.667	3.60232	177.332	5.62138	up	6.30014e-22	1.19286e-18
CL546.Contig5_All	7	626	6.71869	639.038	6.57158	up	3.81603e-14	1.99943e-11
CL586.Contig13_All	9.66667	52	9.3125	52.5338	2.49601	up	1.69156e-07	1.60139e-05
Unigene62147_All	21.6667	76	21.3737	76.8686	1.84656	up	6.8289e-07	5.13687e-05
Unigene58168_All	360.333	64.6667	350.879	64.4306	-2.44516	down	1.65609e-11	4.91862e-09
CL580.Contig6_All	185.333	72	180.858	72.0154	-1.32848	down	3.39801e-07	2.85655e-05
Unigene94961_All	315.667	143.667	308.605	145.537	-1.08437	down	4.29688e-06	0.000234426
CL11211.Contig1_All	7.33333	42.6667	7.16373	42.0906	2.55471	up	5.6502e-06	0.000293279
Unigene105391_All	828	293.667	808.767	299.034	-1.43542	down	2.28979e-14	1.24274e-11
Unigene64113_All	0.333333	37.6667	0.342195	38.6952	6.82119	up	1.61043e-07	1.5352e-05
Unigene29982_All	11	52	10.6946	52.4539	2.29417	up	7.65708e-07	5.63519e-05
Unigene87779_All	303.667	132.333	295.784	131.684	-1.16746	down	2.35558e-07	2.10108e-05
Unigene72586_All	766.667	365.333	749.468	366.226	-1.03313	down	4.51961e-08	5.10542e-06
Unigene68402_All	45.6667	114.667	44.6056	115.742	1.37561	up	5.84667e-06	0.000301224
CL8234.Contig1_All	7	44	6.87104	44.5388	2.69646	up	6.43578e-06	0.000325611
Unigene44160_All	226.333	82.3333	220.163	81.8791	-1.427	down	9.59852e-09	1.3462e-06
Unigene102288_All	1114	45.3333	1095.19	46.7133	-4.5512	down	4.16549e-22	7.97753e-19
Unigene1104_All	67.3333	149.667	65.5739	149.274	1.18677	up	1.10929e-05	0.000502636
Unigene100396_All	65.6667	143	64.3845	143.548	1.15675	up	2.22657e-05	0.000866589
Unigene78831_All	7.66667	86.3333	7.47451	86.858	3.53861	up	1.83753e-16	1.40443e-13
Unigene100327_All	24	71	23.4454	70.6354	1.59109	up	1.76037e-05	0.000720847
CL6204.Contig2_All	517	107	505.709	105.114	-2.26636	down	2.8226e-10	6.11569e-08
Unigene85990_All	3.66667	266	3.48999	272.888	6.28894	up	4.82903e-10	9.83623e-08
Unigene85156_All	38.3333	7.33333	37.2994	7.10932	-2.39137	down	1.66297e-05	0.000688486
Unigene24213_All	323.667	76.6667	316.115	77.4881	-2.0284	down	7.91324e-17	6.59244e-14
Unigene67004_All	116.333	45	113.638	44.5302	-1.35159	down	1.15486e-05	0.000517259
CL15657.Contig2_All	562.333	123	547.005	124.25	-2.13831	down	2.84461e-20	4.42956e-17
Unigene34629_All	69.6667	13.3333	67.5398	13.4098	-2.33244	down	2.62958e-08	3.21213e-06
Unigene99936_All	312.333	142	304.755	142.184	-1.09989	down	7.22687e-07	5.38759e-05
Unigene98959_All	624.667	295.667	608.558	299.206	-1.02426	down	8.03232e-08	8.47044e-06
Unigene19096_All	24.3333	75.3333	23.7075	75.6862	1.67468	up	5.33446e-06	0.000280295
CL427.Contig1_All	149.333	55.3333	144.825	55.7828	-1.37642	down	6.65845e-07	5.03366e-05
Unigene57502_All	19	75.3333	18.5552	75.2488	2.01984	up	1.1887e-07	1.18812e-05
CL546.Contig86_All	7	331	6.77204	339.633	5.64824	up	5.21773e-07	4.09886e-05
CL3168.Contig7_All	103.667	31.3333	101.145	31.406	-1.68731	down	2.92739e-07	2.52985e-05
Unigene58120_All	137.667	46.3333	134.111	47.1156	-1.50915	down	6.22403e-07	4.74868e-05
Unigene56407_All	67.3333	195.333	66.0679	195.58	1.56574	up	1.16028e-09	2.14328e-07
CL14197.Contig2_All	1672	803.667	1628.54	800.912	-1.02386	down	6.04349e-09	9.07166e-07
Unigene66688_All	414.333	112.333	404.183	110.982	-1.86469	down	9.80999e-08	1.00673e-05
Unigene47468_All	69.3333	193.667	67.4442	195.802	1.53763	up	3.73096e-09	5.97161e-07
Unigene22383_All	199.333	56	193.977	55.9189	-1.79448	down	1.27976e-07	1.26547e-05
Unigene12669_All	31	106	30.325	106.218	1.80845	up	2.77254e-08	3.35967e-06
Unigene21035_All	0.333333	36.6667	0.342195	37.8291	6.78853	up	2.05632e-05	0.000814363
CL315.Contig1_All	138.667	54.6667	134.988	54.7449	-1.30204	down	4.63056e-06	0.000250336
Unigene32839_All	141	36	137.207	36.4946	-1.9106	down	1.61292e-10	3.72733e-08
CL8198.Contig3_All	289.667	133	282.697	131.79	-1.10101	down	1.52733e-06	0.000100189
Unigene46277_All	227.333	79	222.171	79.8783	-1.4758	down	2.1528e-09	3.69524e-07
Unigene33975_All	156	46.6667	151.995	47.1835	-1.68767	down	2.28269e-09	3.87308e-07
CL1972.Contig2_All	165.667	68.6667	161.133	67.8422	-1.248	down	3.9547e-06	0.000219515
CL2747.Contig1_All	127	51.6667	124.448	52.3211	-1.25008	down	1.56235e-05	0.000654719
Unigene104910_All	11.6667	53	11.4676	53.0996	2.21113	up	1.01499e-06	7.09972e-05
Unigene46579_All	117.333	271	114.588	273.248	1.25375	up	5.66606e-08	6.22679e-06
Unigene14973_All	170.333	60.6667	166.27	60.8248	-1.45079	down	1.44467e-05	0.000616412
Unigene14396_All	200.667	34	195.669	34.8686	-2.48841	down	8.03636e-19	9.04731e-16
Unigene35271_All	137.667	282.667	134.437	283.749	1.07769	up	1.56356e-06	0.000102324
Unigene95978_All	18	103.333	17.4649	102.836	2.55781	up	9.13113e-13	3.58823e-10
Unigene99651_All	47	118.333	45.7889	119.1	1.3791	up	4.40868e-06	0.000239868
CL5980.Contig1_All	16.6667	60.3333	16.2997	61.1598	1.90774	up	4.30732e-06	0.000234919
Unigene100698_All	23.3333	74	22.8647	73.9378	1.69319	up	4.42341e-06	0.000240463
Unigene98349_All	146.667	39	143.106	39.0134	-1.87505	down	2.56346e-10	5.60783e-08
Unigene97212_All	0	13	0.01	13.1553	10.3614	up	1.25201e-05	0.000549254
CL4672.Contig2_All	217.667	73.6667	212.389	73.8737	-1.52358	down	1.55613e-09	2.76123e-07
Unigene35864_All	110.667	217.667	108.481	218.893	1.01279	up	2.04752e-05	0.000812464
CL6566.Contig3_All	3546	1634.67	3458.51	1623.93	-1.09066	down	1.26429e-06	8.55274e-05
CL13293.Contig2_All	303.667	138.667	296.328	138.734	-1.09488	down	9.74034e-07	6.86512e-05
Unigene17719_All	41.3333	117.333	40.6094	118.059	1.53962	up	4.13618e-07	3.37163e-05
Unigene50879_All	17	63.3333	16.4982	63.6597	1.94807	up	1.93027e-06	0.000121686
Unigene47325_All	48.6667	127.333	47.3208	127.52	1.43018	up	1.12751e-06	7.75653e-05
Unigene42285_All	0	27	0.01	27.6333	11.4322	up	2.2612e-09	3.84445e-07
Unigene71689_All	72.6667	23	70.8415	22.9778	-1.62435	down	1.61935e-05	0.000674046
Unigene98347_All	215.667	43.6667	209.573	43.3145	-2.27453	down	4.26851e-12	1.44555e-09
CL1060.Contig1_All	21.3333	125.667	20.6897	126.449	2.61157	up	6.51268e-15	3.78094e-12
Unigene72278_All	318.333	156.333	310.679	155.113	-1.0021	down	6.54088e-06	0.000329353
Unigene1478_All	67.6667	182.333	66.0029	181.937	1.46284	up	5.22171e-08	5.81183e-06
Unigene76545_All	1.66667	108.333	1.58531	111.937	6.14178	up	6.0879e-06	0.000311214
Unigene3840_All	82.3333	332	80.4092	336.811	2.0665	up	6.97686e-10	1.37084e-07
Unigene72721_All	247.333	114.667	240.981	115	-1.06729	down	4.87337e-06	0.000260588
CL2814.Contig3_All	334	136.667	325.66	136.617	-1.25323	down	1.51559e-08	1.98839e-06
CL14988.Contig1_All	8	49.3333	7.82145	50.125	2.68002	up	6.70672e-08	7.21873e-06
Unigene107160_All	8	70.6667	7.88903	71.0086	3.17007	up	1.31569e-12	4.97093e-10
CL1936.Contig4_All	17.6667	91.6667	17.1912	90.4927	2.39613	up	4.27465e-06	0.000233551
CL8093.Contig2_All	17.3333	126.333	16.6919	125.973	2.91589	up	1.22481e-08	1.65915e-06
Unigene26068_All	14.3333	55.6667	13.9453	56.174	2.01013	up	3.93508e-06	0.00021877
Unigene42288_All	1	21.3333	0.977088	21.2602	4.44352	up	1.54035e-06	0.000100964
Unigene62034_All	2	73	1.92276	74.9546	5.28477	up	2.70203e-07	2.36205e-05
Unigene1341_All	73	257.667	71.0266	257.844	1.86007	up	3.83442e-14	2.00277e-11
CL9414.Contig1_All	141	58.3333	137.213	58.233	-1.23651	down	1.12969e-05	0.00050919
CL4710.Contig1_All	34	6	33.0687	5.9962	-2.46334	down	2.48849e-05	0.000949948
CL546.Contig64_All	19	500	18.2647	514.297	4.81547	up	2.14895e-06	0.000133006
Unigene101749_All	471.667	221.333	460.082	219.004	-1.07093	down	4.00427e-06	0.000221435
Unigene88100_All	91.6667	444.667	89.3976	443.767	2.3115	up	3.6679e-25	1.11116e-21
CL505.Contig2_All	94	34.3333	91.6522	34.0314	-1.4293	down	2.00172e-05	0.000798857
Unigene78989_All	69	176.667	67.7733	177.162	1.38628	up	1.03251e-07	1.05028e-05
Unigene44636_All	143.333	59.6667	139.883	59.7722	-1.22667	down	1.13231e-05	0.000509765
Unigene58266_All	36.6667	99.3333	35.8453	99.5874	1.47418	up	4.55835e-06	0.000246913
Unigene64653_All	0	42.6667	0.01	43.3649	12.0823	up	2.00439e-16	1.51804e-13
Unigene96989_All	1.66667	23	1.59864	22.8675	3.83838	up	3.5321e-06	0.00019936
Unigene67289_All	49.6667	121	48.5484	121.597	1.32461	up	7.13548e-06	0.000353629
CL8690.Contig3_All	73	172.667	71.0675	174.363	1.29483	up	9.24223e-07	6.57303e-05
Unigene33169_All	205.667	93.6667	200.295	93.2446	-1.10303	down	9.04673e-06	0.000427253
Unigene55532_All	365.667	178	356.134	177.05	-1.00826	down	2.59784e-06	0.000155532
CL12167.Contig1_All	98.3333	35.6667	96.2083	35.643	-1.43254	down	1.24144e-05	0.00054635
Unigene10099_All	0.666667	26.3333	0.652973	26.9151	5.36525	up	8.72773e-08	9.11722e-06
CL6142.Contig1_All	94	30.3333	91.5446	30.1898	-1.60041	down	2.49406e-06	0.000150672
CL3868.Contig3_All	106.333	242	104.108	243.022	1.22301	up	2.07918e-07	1.89408e-05
Unigene62492_All	147	50	143.62	49.8238	-1.52735	down	1.04445e-07	1.06112e-05
Unigene41517_All	1.66667	21	1.65674	21.1807	3.67634	up	1.26182e-05	0.000552978
Unigene66326_All	91.6667	204.333	89.3872	203.836	1.18927	up	1.26694e-06	8.56716e-05
Unigene40162_All	147	61.3333	143.859	61.1511	-1.2342	down	1.00031e-05	0.000462715
Unigene57304_All	23.6667	81.6667	22.9956	82.7395	1.84722	up	4.22858e-07	3.43687e-05
Unigene51081_All	141.333	51	138.046	50.979	-1.43717	down	5.79237e-07	4.48472e-05
Unigene77322_All	262.333	90.3333	255.397	89.5585	-1.51184	down	9.23771e-07	6.57303e-05
CL5753.Contig2_All	200	94.3333	194.87	94.8417	-1.03892	down	2.40941e-05	0.000924576
CL546.Contig58_All	6	354.667	5.76828	366.864	5.99096	up	7.37052e-06	0.000362474
Unigene3422_All	27.3333	87.6667	26.8303	88.808	1.72683	up	6.92007e-07	5.19139e-05
Unigene38626_All	230.667	107.667	225.43	108.301	-1.05763	down	8.48463e-06	0.000405366
Unigene66149_All	921.333	432.333	900.289	433.153	-1.05551	down	1.17597e-08	1.59818e-06
Unigene47731_All	98	9.33333	95.7404	9.30204	-3.36351	down	1.32027e-16	1.04753e-13
Unigene62196_All	31.3333	88	30.6728	88.7697	1.53311	up	6.48159e-06	0.000327158
Unigene11493_All	272.667	102.333	265.621	101.247	-1.39149	down	1.49001e-08	1.95791e-06
Unigene80698_All	19	79	18.6189	80.3498	2.10952	up	4.47799e-07	3.6079e-05
CL1492.Contig5_All	240.667	56	234.8	55.9039	-2.07041	down	5.04619e-08	5.64064e-06
Unigene20324_All	0.666667	19	0.666311	19.2581	4.85312	up	2.38537e-06	0.000144842
CL546.Contig15_All	7.33333	812	7.02947	826.734	6.87786	up	8.33827e-17	6.87775e-14
CL15216.Contig1_All	546	236.333	532.689	234.264	-1.18516	down	1.68447e-05	0.000695055
Unigene13534_All	150	58	145.981	58.9334	-1.30863	down	1.63281e-06	0.000106313
Unigene62355_All	71.6667	155.667	70.3955	155.563	1.14394	up	1.40065e-05	0.000602722
Unigene101556_All	151.667	60	148.127	60.1294	-1.30069	down	2.51955e-06	0.000151773
Unigene33031_All	255.667	82.3333	248.959	83.1688	-1.58179	down	5.01035e-11	1.3357e-08
Unigene99130_All	334.667	129.667	325.984	129.732	-1.32927	down	2.20964e-09	3.76448e-07
Unigene9544_All	0.333333	20.3333	0.310778	20.9418	6.07436	up	2.03129e-05	0.000808528
Unigene23687_All	1116.33	405.333	1089.73	406.3	-1.42335	down	2.07443e-07	1.8908e-05
Unigene56342_All	47	143.667	46.1582	144.084	1.64225	up	9.46841e-09	1.33236e-06
Unigene102324_All	26.3333	108.667	25.9006	110.468	2.09257	up	8.8848e-07	6.35351e-05
CL3447.Contig2_All	91	32.6667	88.8987	33.2039	-1.42081	down	1.8345e-05	0.000745244
Unigene2479_All	36.6667	137	35.7244	137.065	1.93988	up	1.23202e-10	2.97073e-08
Unigene36645_All	105	235.667	101.937	236.452	1.21386	up	3.81605e-07	3.15232e-05
Unigene11926_All	106.333	308.667	103.186	306.944	1.57274	up	4.51433e-08	5.10291e-06
CL1314.Contig6_All	182.667	71	178.273	71.3012	-1.32209	down	3.84497e-07	3.17149e-05
Unigene57499_All	26.6667	148	25.8136	147.841	2.51784	up	8.18226e-11	2.06919e-08
Unigene75090_All	9	95.6667	8.69954	96.0651	3.465	up	2.62666e-17	2.36567e-14
Unigene85262_All	1.33333	79.6667	1.31928	81.5282	5.94947	up	3.4869e-10	7.33562e-08
Unigene56181_All	36.6667	121.333	35.8682	121.912	1.76506	up	1.07984e-08	1.49312e-06
Unigene95706_All	2.33333	4916	2.25162	4961.03	11.1055	up	9.86643e-44	2.73988e-39
CL2316.Contig5_All	140	41.6667	136.507	41.4374	-1.71997	down	7.6365e-09	1.11125e-06
Unigene99460_All	33.3333	95	32.667	95.963	1.55464	up	2.61079e-06	0.000155972
CL12700.Contig2_All	432.333	210	420.994	209.738	-1.00521	down	1.09668e-06	7.59865e-05
Unigene20668_All	0	41.3333	0.01	41.6506	12.0241	up	6.59611e-16	4.48765e-13
Unigene107272_All	9	51	8.75378	51.8729	2.567	up	1.06214e-06	7.38918e-05
Unigene26813_All	497	233.667	486.087	233.761	-1.05618	down	1.80306e-07	1.68578e-05
Unigene101468_All	65.3333	177.333	63.9537	177.823	1.47535	up	2.12582e-08	2.64921e-06
Unigene79268_All	19.3333	72.3333	18.705	72.5511	1.95557	up	4.59445e-07	3.68392e-05
Unigene62190_All	201.333	74.6667	196.372	75.0822	-1.38704	down	4.79604e-08	5.39937e-06
Unigene12618_All	52.3333	120.333	50.9291	119.954	1.23592	up	2.34067e-05	0.000903402
Unigene67837_All	410.667	172.333	399.555	171.567	-1.21962	down	8.65899e-09	1.23523e-06
Unigene73036_All	37.6667	95.6667	36.8281	96.7232	1.39306	up	1.82517e-05	0.000742447
Unigene45236_All	99	279.667	96.3044	279.089	1.53505	up	4.86697e-11	1.30374e-08
Unigene11594_All	427	206	416.645	206.231	-1.01456	down	9.18786e-07	6.54775e-05
CL9650.Contig2_All	231.333	110.333	226.418	111.653	-1.01997	down	1.42763e-05	0.000611488
Unigene63835_All	5.33333	517	5.24572	534.319	6.67042	up	6.49668e-07	4.92253e-05
Unigene18919_All	51	9.66667	49.6451	9.57179	-2.37479	down	3.59751e-06	0.000202449
Unigene2685_All	26	74.6667	25.3987	74.1805	1.54629	up	1.82223e-05	0.000741431
Unigene12077_All	85.6667	192.333	83.2713	193.137	1.21373	up	1.57964e-06	0.000103214
Unigene78706_All	260.667	44	254.197	44.6342	-2.50973	down	5.48559e-10	1.1052e-07
Unigene13630_All	58	137.333	56.5626	137.967	1.2864	up	5.074e-06	0.000268387
Unigene94709_All	22	69	21.437	69.253	1.69178	up	9.46411e-06	0.000442326
Unigene67230_All	177.667	45.6667	173.62	46.6598	-1.89568	down	5.48982e-12	1.81129e-09
Unigene67881_All	41.3333	132	40.4351	133.51	1.72327	up	8.53473e-09	1.21854e-06
Unigene68154_All	342.333	165.333	334.395	167.124	-1.00063	down	2.72957e-06	0.000161447
Unigene13986_All	177.667	62.6667	173.238	63.7593	-1.44205	down	3.92358e-08	4.54301e-06
Unigene50960_All	34.3333	102.333	33.4909	103.913	1.63354	up	6.84143e-06	0.000341801
Unigene24235_All	5	73.6667	4.85788	73.7897	3.92502	up	3.88924e-13	1.604e-10
Unigene98757_All	427	178	416.07	177.941	-1.22543	down	8.85657e-09	1.25588e-06
Unigene63977_All	0.333333	39.6667	0.310778	40.2261	7.0161	up	3.46563e-14	1.83313e-11
Unigene19780_All	35	3	34.0238	2.97528	-3.51545	down	8.90336e-08	9.28323e-06
CL15454.Contig1_All	50.3333	119.667	49.2271	120.506	1.29158	up	1.23605e-05	0.000544692
CL1123.Contig1_All	101.667	17.3333	99.084	17.0421	-2.53955	down	4.39198e-11	1.18796e-08
Unigene60860_All	269	118.667	262.617	117.849	-1.15603	down	7.40857e-07	5.48867e-05
CL7985.Contig1_All	119	17.6667	116.077	17.9662	-2.69172	down	4.24639e-14	2.20413e-11
Unigene57370_All	36.6667	111.333	35.9681	111.758	1.6356	up	1.77214e-07	1.66486e-05
Unigene28055_All	443.333	136.333	433.084	135.997	-1.67107	down	9.05758e-15	5.16834e-12
Unigene21246_All	0.333333	33.6667	0.310778	34.6179	6.79949	up	6.81504e-07	5.13108e-05
Unigene39573_All	334	146.333	326.031	145.968	-1.15936	down	1.49457e-07	1.43872e-05
Unigene55907_All	187.333	78.6667	182.257	78.3836	-1.21735	down	2.251e-06	0.000138143
Unigene35373_All	22.6667	96.6667	22.2251	97.3878	2.13155	up	1.10107e-09	2.06132e-07
Unigene22325_All	54	149.667	52.44	149.498	1.51139	up	4.40958e-06	0.000239868
Unigene55167_All	98	209.667	95.2514	208.802	1.13232	up	1.97358e-05	0.000789897
Unigene23155_All	34.6667	90	33.9149	90.6657	1.41864	up	1.99898e-05	0.000798188
Unigene96692_All	4	29	3.90835	29.4951	2.91584	up	8.59962e-06	0.000409152
CL546.Contig25_All	7	385.667	6.75485	396.958	5.87692	up	1.31249e-07	1.29293e-05
Unigene68496_All	84	27.6667	82.1184	27.5184	-1.57731	down	8.97698e-06	0.000424561
Unigene87761_All	712.667	161.333	694.786	161.408	-2.10586	down	1.77911e-08	2.282e-06
Unigene56898_All	92.6667	220.333	90.4719	221.15	1.28948	up	1.20569e-07	1.20222e-05
Unigene24088_All	141.333	441	138.828	442.155	1.67125	up	3.13177e-15	1.93981e-12
Unigene70387_All	281.333	120	274.09	121.195	-1.17732	down	5.13689e-06	0.000271197
Unigene77598_All	392.667	160	383.283	160.355	-1.25714	down	3.89354e-09	6.19021e-07
CL15742.Contig1_All	287	52	281.797	52.1343	-2.43435	down	3.9327e-15	2.39146e-12
Unigene15108_All	36	130	34.8782	130.424	1.90281	up	5.9936e-10	1.19312e-07
Unigene65131_All	0	17.6667	0.01	17.9243	10.8077	up	2.09994e-07	1.90883e-05
Unigene78500_All	27.6667	108	27.021	107.794	1.99613	up	1.44106e-09	2.59295e-07
CL5896.Contig1_All	83.6667	19.6667	81.7561	19.5959	-2.06077	down	3.8201e-08	4.43933e-06
Unigene6555_All	54.3333	126	53.3172	126.304	1.24423	up	1.42198e-05	0.00060985
Unigene67275_All	65	143.667	63.3042	143.51	1.18078	up	1.62126e-05	0.000674608
Unigene30422_All	0.333333	23	0.310778	23.5104	6.24127	up	1.93561e-08	2.44695e-06
CL546.Contig35_All	19	514.333	18.2876	529.999	4.85706	up	1.44905e-05	0.000617328
Unigene21016_All	0	16	0.01	16.0773	10.6508	up	9.49622e-07	6.7215e-05
Unigene25739_All	79	231.333	77.3071	232.634	1.58939	up	1.19356e-10	2.89053e-08
CL546.Contig67_All	3.66667	171.667	3.57564	173.531	5.60084	up	1.59316e-25	5.41733e-22
Unigene89618_All	73	178.333	71.1923	179.857	1.33706	up	3.17915e-07	2.70533e-05
Unigene6289_All	94	212.667	92.0336	214.341	1.21968	up	6.20916e-07	4.7435e-05
CL428.Contig13_All	72.3333	20.3333	70.3852	20.1354	-1.80554	down	3.17473e-06	0.000183493
Unigene89866_All	52.3333	135.333	51.1232	134.8	1.39877	up	8.74363e-07	6.27869e-05
Unigene93627_All	84.3333	205.667	82.2662	207.311	1.33343	up	1.02004e-07	1.04013e-05
Unigene24639_All	27.3333	161.667	26.8398	162.845	2.60105	up	1.24947e-17	1.15658e-14
Unigene89884_All	45.6667	151.333	44.3259	152.148	1.77925	up	6.48678e-10	1.28515e-07
Unigene20923_All	0	13	0.01	13.2276	10.3693	up	1.21658e-05	0.00053825
CL5486.Contig2_All	33.3333	142.333	32.667	143.796	2.13812	up	1.92192e-12	7.01863e-10
Unigene22612_All	81.6667	195.333	79.4581	195.23	1.29691	up	2.73555e-07	2.38509e-05
Unigene3051_All	23.6667	116.333	22.9965	118.387	2.36403	up	2.3377e-06	0.000142647
CL6031.Contig1_All	3.33333	30	3.22871	29.6843	3.20067	up	1.69985e-06	0.000109991
CL2559.Contig8_All	149	51.6667	145.331	52.6295	-1.4654	down	1.39552e-07	1.36135e-05
Unigene682_All	500.333	242	486.674	243.037	-1.00178	down	4.85444e-07	3.85688e-05
Unigene109132_All	0.666667	113	0.648231	116.553	7.49027	up	4.3782e-07	3.53723e-05
Unigene45149_All	71.6667	180.667	69.87	179.954	1.36488	up	1.3201e-07	1.29689e-05
Unigene33469_All	366.333	147	357.136	147.196	-1.27873	down	3.76115e-09	6.00839e-07
CL456.Contig2_All	238.667	105.667	231.674	107.04	-1.11394	down	1.56931e-05	0.000656993
Unigene82830_All	116.333	230.667	113.523	232.482	1.03414	up	1.23643e-05	0.000544715
CL13815.Contig2_All	134.333	33.6667	130.897	34.0588	-1.94233	down	2.06957e-10	4.65355e-08
Unigene53316_All	18.3333	1	17.7994	1.04882	-4.08498	down	2.38984e-05	0.000918402
Unigene41201_All	0.333333	121.667	0.324115	122.284	8.55952	up	6.48426e-39	9.00329e-35
Unigene73198_All	155.667	50.6667	151.549	50.4128	-1.58792	down	1.25081e-06	8.47872e-05
CL2889.Contig2_All	104	212	101.308	211.79	1.06389	up	9.91212e-06	0.000459271
CL1031.Contig3_All	3.66667	42	3.55282	42.3005	3.57364	up	1.98436e-09	3.43334e-07
Unigene14907_All	63	160	61.6935	162.097	1.39367	up	9.49584e-07	6.7215e-05
Unigene90828_All	22	133	21.316	133.262	2.64425	up	9.43537e-16	6.28841e-13
Unigene76556_All	30.3333	1449.67	29.2808	1488.94	5.66818	up	1.85742e-08	2.36606e-06
Unigene33125_All	542.333	184.667	529.596	183.925	-1.52578	down	6.22448e-07	4.74868e-05
Unigene97063_All	1	61.3333	0.945671	62.6803	6.05053	up	6.91939e-11	1.78743e-08
CL15982.Contig2_All	139.667	59.3333	135.971	59.1563	-1.20069	down	2.06506e-05	0.000816895
Unigene34146_All	44	107.333	42.8633	107.708	1.32931	up	1.6706e-05	0.000691042
CL8904.Contig1_All	456.667	178	445.586	177.796	-1.32548	down	2.20281e-10	4.89657e-08
Unigene45338_All	195.333	61	190.812	60.7294	-1.65169	down	4.87968e-10	9.92725e-08
Unigene56274_All	56	188	54.7169	189.265	1.79035	up	2.28468e-11	6.59738e-09
Unigene78293_All	148	55.3333	143.89	55.5697	-1.3726	down	8.75841e-07	6.282e-05
Unigene56090_All	262.333	100.333	255.268	99.5407	-1.35865	down	2.30613e-06	0.000141007
Unigene65480_All	0.333333	15.6667	0.310778	15.5261	5.64267	up	9.36306e-06	0.000438483
CL9381.Contig2_All	249.333	100.667	242.983	102.002	-1.25226	down	9.03574e-08	9.4036e-06
Unigene78870_All	57.3333	146.333	56.2514	146.725	1.38315	up	5.83455e-07	4.50482e-05
Unigene3822_All	11.6667	57.3333	11.3476	57.983	2.35324	up	1.4723e-07	1.42238e-05
Unigene86165_All	4	460	3.85026	473.475	6.94219	up	7.90085e-09	1.14075e-06
Unigene79610_All	21	73.3333	20.3876	73.8816	1.85753	up	1.10166e-06	7.61646e-05
CL13244.Contig2_All	49.6667	170	48.6826	169.964	1.80375	up	5.5788e-11	1.4731e-08
Unigene21012_All	2.33333	216	2.29637	220.367	6.58441	up	3.1915e-16	2.34256e-13
Unigene47483_All	148	302.333	144.838	304.121	1.07021	up	1.23563e-06	8.38269e-05
Unigene34978_All	426.333	206.667	416.658	205.69	-1.01839	down	1.08882e-06	7.56218e-05
Unigene9904_All	0	25.6667	0.01	26.1513	11.3527	up	2.17361e-10	4.85472e-08
CL2041.Contig1_All	180.333	81.3333	176.214	82.143	-1.10112	down	1.50705e-05	0.00063683
Unigene7822_All	47.3333	161	46.0911	162.735	1.81997	up	1.34113e-10	3.1968e-08
Unigene716_All	80	27	78.1567	26.7356	-1.54761	down	1.93675e-05	0.000777209
Unigene66620_All	79.6667	245.333	78.2268	245.917	1.65244	up	1.06076e-11	3.27908e-09
CL580.Contig7_All	117	30.6667	114.069	30.7146	-1.89291	down	4.0092e-09	6.33181e-07
Unigene79239_All	37.6667	122	36.4614	122.322	1.74624	up	1.67943e-08	2.16749e-06
Unigene52558_All	4.33333	50.6667	4.24106	50.2491	3.5666	up	5.69787e-11	1.49037e-08
Unigene35457_All	112	224.333	109.865	225.756	1.03903	up	1.10491e-05	0.000500946
Unigene10102_All	0.333333	134	0.310778	135.942	8.7729	up	1.15644e-29	6.88154e-26
CL2510.Contig1_All	34.3333	124.667	33.4767	124.343	1.8931	up	9.68087e-10	1.83296e-07
Unigene82677_All	12	102.333	11.7251	101.41	3.11253	up	1.51469e-12	5.68411e-10
CL2778.Contig4_All	401	174	391.692	174.902	-1.16318	down	3.31261e-08	3.9256e-06
Unigene69524_All	87.6667	246.333	86.4507	247.555	1.5178	up	2.27247e-10	5.04173e-08
Unigene15333_All	34	101.333	33.4332	102.499	1.61626	up	6.28716e-07	4.78772e-05
Unigene94726_All	47.6667	114.333	46.676	115.099	1.30212	up	1.4372e-05	0.00061401
CL14266.Contig2_All	112.333	41.3333	109.775	41.4606	-1.40474	down	5.75605e-06	0.00029766
Unigene86398_All	0	17	0.01	17.3163	10.7579	up	3.64433e-07	3.03454e-05
Unigene24164_All	76.3333	19.6667	74.5991	19.6682	-1.92329	down	4.84864e-07	3.85434e-05
CL2235.Contig4_All	68.6667	209	66.8113	207.183	1.63274	up	8.7667e-06	0.000416033
Unigene52247_All	0.666667	31.3333	0.666311	32.1592	5.59289	up	6.53762e-07	4.95129e-05
CL10968.Contig1_All	489.667	231	476.782	230.862	-1.0463	down	2.22013e-07	2.00061e-05
Unigene23382_All	420.667	100.333	411.08	102.478	-2.00411	down	8.62473e-20	1.19753e-16
CL2041.Contig2_All	240.667	99.6667	234.993	100.614	-1.22378	down	2.48204e-07	2.19624e-05
Unigene105118_All	590	185	574.93	184.172	-1.64234	down	8.33676e-16	5.60103e-13
Unigene107169_All	0.666667	47.3333	0.652973	48.4647	6.21377	up	9.29527e-09	1.31251e-06
Unigene90801_All	104.333	28	101.66	28.3133	-1.84419	down	5.28471e-07	4.13782e-05
CL546.Contig41_All	4.66667	181.333	4.54799	184.24	5.34021	up	6.92892e-14	3.42577e-11
Unigene79369_All	527.667	172.333	514.528	171.849	-1.58211	down	1.24019e-10	2.9818e-08
Unigene45109_All	145	284.667	141.223	285.204	1.01402	up	5.51066e-06	0.000287559
Unigene66680_All	65.6667	204	64.5247	205.057	1.6681	up	8.35238e-11	2.10538e-08
Unigene13494_All	47.3333	167.333	46.1901	168.446	1.86663	up	2.67504e-11	7.59302e-09
Unigene43980_All	873.667	368.667	850.949	369.177	-1.20476	down	1.86966e-08	2.378e-06
Unigene100440_All	31.3333	86	30.6254	86.2955	1.49456	up	1.16093e-05	0.000519281
Unigene93324_All	4.66667	31.3333	4.56133	31.4441	2.78526	up	7.17026e-06	0.000355246
Unigene832_All	220	102.667	214.21	103.125	-1.05463	down	1.11187e-05	0.000503282
Unigene107133_All	0.333333	47.3333	0.310778	48.6247	7.28966	up	3.10274e-07	2.6525e-05
Unigene67081_All	57	139.667	55.1018	141.262	1.3582	up	1.00977e-05	0.000466185
Unigene89893_All	167	47.6667	162.756	47.3575	-1.78105	down	2.8578e-10	6.17074e-08
CL13806.Contig2_All	172.667	63.3333	168.562	62.8152	-1.42409	down	2.04071e-05	0.000810534
Unigene8948_All	0	73.6667	0.01	75.3457	12.8793	up	4.12824e-13	1.69002e-10
Unigene2945_All	119.333	241.333	116.765	241.342	1.04747	up	5.86026e-06	0.000301519
Unigene46705_All	63.6667	18.3333	62.0658	18.5246	-1.74435	down	1.32329e-05	0.000576093
Unigene13133_All	41	189.667	39.702	189.438	2.25445	up	2.02591e-11	5.9324e-09
Unigene22908_All	46	198.667	45.0907	198.741	2.13999	up	2.89942e-15	1.80935e-12
Unigene90011_All	475.333	231.667	463.721	231.667	-1.00121	down	7.93588e-07	5.80675e-05
Unigene101762_All	49.3333	124	48.4889	124.823	1.36415	up	3.1209e-06	0.000180681
Unigene90672_All	0	67.6667	0.01	67.8583	12.7283	up	1.34572e-24	3.73701e-21
Unigene88285_All	157.667	50.3333	153.514	49.9831	-1.61886	down	1.10028e-08	1.51635e-06
Unigene78687_All	96	223	93.5444	223.334	1.25548	up	2.15443e-07	1.94879e-05
Unigene102217_All	14	51.6667	13.7916	51.4197	1.89853	up	1.49187e-05	0.000631537
Unigene18489_All	492.333	229.667	480.273	229.273	-1.06679	down	1.43712e-07	1.39431e-05
Unigene107362_All	9	56	8.76623	55.5804	2.66455	up	1.19729e-08	1.62583e-06
Unigene2295_All	42	114.667	41.014	114.714	1.48386	up	1.1672e-06	7.98016e-05
CL8872.Contig1_All	181	65	177.091	65.6929	-1.43068	down	5.24429e-08	5.83306e-06
CL906.Contig1_All	9	44.3333	8.74904	44.1772	2.33611	up	2.94778e-06	0.000172214
Unigene12_All	499.667	142	486.369	143.082	-1.76521	down	4.13003e-17	3.62177e-14
Unigene13334_All	55	150.333	53.6512	150.224	1.48543	up	9.24626e-08	9.59872e-06
Unigene91373_All	80	178.333	78.3354	179.176	1.19364	up	3.14146e-06	0.000181745
Unigene90625_All	2.33333	120.333	2.36395	123.397	5.70596	up	5.09399e-09	7.82259e-07
Unigene67050_All	46.6667	138	45.2849	138.102	1.60864	up	3.38969e-08	4.00667e-06
CL4130.Contig2_All	349.667	151	340.739	151.357	-1.17071	down	6.87119e-08	7.37671e-06
Unigene86358_All	0.666667	83	0.68439	85.7051	6.96842	up	2.98304e-06	0.000173908
Unigene20604_All	1	23	0.963751	23.6017	4.61408	up	7.13039e-06	0.000353482
CL5079.Contig3_All	248.667	66.3333	243.411	67.3159	-1.85438	down	9.07615e-14	4.37066e-11
Unigene1459_All	222.333	65.6667	216.824	65.989	-1.71623	down	1.64018e-11	4.88007e-09
Unigene12342_All	71.6667	181.667	69.8597	181.155	1.37469	up	1.08297e-07	1.09226e-05
Unigene88429_All	77.3333	164	75.5039	163.649	1.11598	up	1.74081e-05	0.000713882
Unigene2145_All	213.333	95.3333	207.951	95.4797	-1.12298	down	4.47407e-06	0.000242979
CL6585.Contig1_All	44.6667	132.333	43.6496	133.506	1.61286	up	4.8236e-08	5.42306e-06
CL4609.Contig2_All	20	87.3333	19.3752	87.9106	2.18183	up	3.19571e-09	5.23563e-07
CL10283.Contig1_All	102.667	38.3333	99.998	38.4434	-1.37916	down	1.5017e-05	0.00063473
CL2030.Contig2_All	23.6667	71.6667	22.9909	71.3574	1.634	up	1.17567e-05	0.000523065
CL3602.Contig3_All	280	116.667	272.959	117.755	-1.21289	down	9.90516e-08	1.01312e-05
Unigene69368_All	3	141.333	2.93601	144.094	5.61701	up	1.95846e-14	1.06988e-11
Unigene25624_All	58	172.667	57.028	174.371	1.61241	up	2.17399e-09	3.71637e-07
Unigene8197_All	99	28.6667	96.3387	28.1604	-1.77445	down	2.23792e-07	2.01338e-05
Unigene9230_All	10	44.3333	9.71753	43.9223	2.17629	up	8.74853e-06	0.000415407
CL2717.Contig2_All	124	247	121.147	246.607	1.02546	up	7.77516e-06	0.000378506
Unigene44947_All	216.333	98.3333	210.803	97.831	-1.10754	down	1.1658e-05	0.000520342
CL5440.Contig1_All	61	219.667	59.4892	221.379	1.89582	up	2.23764e-13	9.944e-11
Unigene96430_All	0.666667	20	0.652973	20.5008	4.97252	up	3.51319e-06	0.000198562
Unigene44769_All	27.3333	119	27.0606	118.552	2.13125	up	2.86206e-11	8.08255e-09
Unigene96648_All	2.33333	109.667	2.34113	113.377	5.59778	up	2.0873e-05	0.000824129
CL11054.Contig1_All	19.3333	75.6667	18.8126	75.7505	2.00955	up	1.37421e-07	1.34529e-05
Unigene89904_All	30	108.667	29.0957	108.113	1.89367	up	6.59314e-09	9.79961e-07
Unigene80521_All	317.333	143	309.191	143.18	-1.11067	down	5.02781e-07	3.97213e-05
Unigene82602_All	52	158	50.6601	159.345	1.65323	up	3.60619e-09	5.79977e-07
Unigene44733_All	177	68	172.645	68.2766	-1.33835	down	3.72174e-07	3.08665e-05
CL6210.Contig1_All	55.3333	4.66667	53.6375	4.57497	-3.55141	down	3.0244e-11	8.4978e-09
CL12006.Contig1_All	168	50.6667	164.231	50.4659	-1.70234	down	1.14789e-09	2.12746e-07
Unigene59162_All	34.3333	5	33.4775	5.11857	-2.70938	down	5.09444e-06	0.000269383
Unigene53541_All	0	180	0.01	180.574	14.1403	up	5.95095e-16	4.1314e-13
Unigene9445_All	3.33333	29.6667	3.30488	29.8291	3.17405	up	1.85428e-06	0.000117653
CL580.Contig1_All	320	91	311.586	92.2435	-1.75611	down	3.13315e-09	5.1636e-07
CL7994.Contig2_All	28	89	27.3357	88.4986	1.69487	up	7.66512e-07	5.63862e-05
Unigene15311_All	244.333	100	238.2	100.735	-1.2416	down	1.59167e-07	1.51977e-05
Unigene19024_All	13.3333	50.6667	13.0663	50.8843	1.96137	up	1.23149e-05	0.000543575
Unigene57065_All	50.6667	149	49.2655	149.898	1.60533	up	1.63862e-08	2.12469e-06
Unigene118852_All	50.6667	7.66667	49.6188	7.55404	-2.71557	down	7.06486e-08	7.56027e-06
Unigene91554_All	118.667	232.667	116.46	234.283	1.00841	up	1.56943e-05	0.000656993
CL1228.Contig2_All	124	11.6667	121.97	11.5172	-3.40466	down	1.29944e-12	4.92068e-10
CL9955.Contig3_All	22.6667	79	22.1042	80.1901	1.85911	up	5.02739e-07	3.97213e-05
Unigene11735_All	118.667	43.3333	115.185	43.1587	-1.41623	down	3.35225e-06	0.000191545
Unigene7947_All	78.3333	165	76.6882	166.52	1.11862	up	1.89173e-05	0.0007637
Unigene23699_All	221	41.6667	215.588	41.582	-2.37425	down	3.36491e-18	3.37744e-15
Unigene74717_All	2.66667	178.333	2.56239	182.09	6.15102	up	6.89756e-14	3.42041e-11
CL265.Contig1_All	246.333	108.667	240.466	108.684	-1.14569	down	1.28482e-06	8.65994e-05
Unigene11355_All	833.667	335.333	812.135	342.132	-1.24717	down	1.79516e-06	0.000114797
Unigene89809_All	357.333	96.3333	348.054	97.1982	-1.84031	down	9.77964e-07	6.88118e-05
CL10930.Contig1_All	4.66667	46	4.45374	46.8685	3.39553	up	6.24727e-08	6.78116e-06
Unigene78577_All	287	108	278.79	107.433	-1.37574	down	9.70776e-09	1.35717e-06
Unigene44718_All	78	180	76.3175	179.852	1.23672	up	1.28037e-06	8.63693e-05
Unigene42010_All	5	69	4.91686	69.5003	3.82121	up	4.83367e-15	2.87634e-12
Unigene55457_All	78.3333	184	76.2142	184.036	1.27185	up	6.98363e-07	5.22731e-05
Unigene74548_All	4.66667	68.3333	4.55658	68.8391	3.9172	up	2.98015e-15	1.85279e-12
CL5984.Contig2_All	67.3333	165.667	65.5816	165.176	1.33264	up	5.08762e-07	4.00799e-05
Unigene100722_All	90.6667	22.6667	87.9655	22.6358	-1.95833	down	4.25646e-08	4.86089e-06
Unigene107162_All	12.6667	57	12.2971	57.4317	2.22353	up	4.95775e-07	3.92531e-05
Unigene9025_All	2.33333	55.3333	2.31445	56.9619	4.62125	up	2.14384e-05	0.000841863
Unigene94592_All	657.333	36.3333	646.659	37.1142	-4.12296	down	6.88271e-17	5.82123e-14
Unigene62671_All	55.3333	165	54.2629	165.341	1.6074	up	3.67503e-09	5.8991e-07
CL11704.Contig1_All	71.6667	197.667	70.0796	198.385	1.50123	up	4.45829e-09	6.95001e-07
Unigene57605_All	86	228	84.0456	230.107	1.45306	up	3.34125e-09	5.43664e-07
Unigene1813_All	31.3333	123	30.7348	122.861	1.99908	up	1.87097e-10	4.24133e-08
Unigene16006_All	21.3333	98.6667	20.6222	100.083	2.27893	up	5.92755e-09	8.92174e-07
CL546.Contig94_All	6.66667	513.333	6.42125	526.878	6.35847	up	7.7226e-10	1.49793e-07
Unigene19447_All	1	27.3333	0.995168	27.8422	4.80619	up	4.01562e-08	4.63028e-06
Unigene15064_All	15	53.6667	14.6649	53.5895	1.86958	up	1.52699e-05	0.000643786
Unigene33680_All	60	149	58.5835	149.286	1.34951	up	9.52182e-07	6.73676e-05
CL4962.Contig1_All	100	358.667	97.8366	358.488	1.87348	up	9.63011e-17	7.86544e-14
Unigene2320_All	119.667	45	116.224	44.9525	-1.37044	down	5.50864e-06	0.000287543
Unigene31057_All	79	17.6667	76.9967	17.5895	-2.13008	down	3.57028e-08	4.19219e-06
Unigene51706_All	10.3333	52.6667	10.1036	52.4532	2.37616	up	2.93078e-07	2.53147e-05
CL2346.Contig4_All	17.6667	168.667	17.1769	166.653	3.2783	up	3.43174e-09	5.55135e-07
Unigene100617_All	17.3333	68	16.8899	67.9531	2.00838	up	4.5345e-07	3.6499e-05
Unigene67103_All	196	54.6667	191.09	54.8134	-1.80165	down	1.55968e-11	4.6572e-09
Unigene61721_All	176	441	171.951	444.825	1.37124	up	5.68454e-11	1.48922e-08
Unigene27887_All	342	105.667	333.109	105.971	-1.65232	down	2.94612e-13	1.26842e-10
Unigene1493_All	59	133	57.4197	132.885	1.21056	up	1.77986e-05	0.000726855
Unigene34710_All	274	99.6667	267.082	99.4655	-1.42501	down	1.50777e-09	2.68686e-07
Unigene30565_All	8	288.667	7.8253	298.129	5.25165	up	1.32637e-05	0.000576414
CL14812.Contig4_All	294	120	286.829	119.936	-1.25793	down	3.63741e-08	4.26501e-06
Unigene57849_All	15.3333	63.3333	14.9262	63.6063	2.09132	up	4.7188e-07	3.77273e-05
Unigene107646_All	2.66667	24	2.58907	24.2738	3.2289	up	1.61462e-05	0.000672898
Unigene78171_All	87.6667	235.667	85.5245	236.425	1.46697	up	6.77657e-08	7.28921e-06
CL14591.Contig1_All	12.3333	88.3333	11.9902	87.7117	2.87091	up	1.79029e-10	4.09746e-08
Unigene31248_All	0	14.3333	0.01	14.432	10.4951	up	4.00085e-06	0.000221319
Unigene67396_All	497.333	236.333	485.465	236.725	-1.03615	down	4.08057e-06	0.000224759
Unigene57091_All	127.333	282.333	124.478	285.096	1.19556	up	1.51009e-07	1.44935e-05
Unigene45740_All	45.3333	119.333	44.1864	120.446	1.44671	up	1.66908e-06	0.00010833
CL7011.Contig1_All	79.6667	17	77.6165	17.2441	-2.17026	down	1.45473e-08	1.92064e-06
CL5291.Contig2_All	153	47.6667	148.996	47.0761	-1.66221	down	3.05259e-07	2.62174e-05
Unigene44098_All	574.333	263.667	559.16	266.557	-1.06882	down	3.62936e-08	4.25857e-06
CL14357.Contig1_All	116.667	231.333	113.955	232.77	1.03044	up	1.21997e-05	0.000539459
Unigene12727_All	102	32.3333	99.0842	32.3483	-1.61497	down	8.58833e-07	6.2017e-05
Unigene57921_All	22.6667	118.333	22.0805	118.545	2.42459	up	4.51184e-13	1.83354e-10
Unigene15365_All	8.33333	94.6667	8.13608	95.0847	3.54681	up	1.05096e-17	1.00637e-14
CL6906.Contig2_All	4	40	3.93503	40.1382	3.35053	up	1.42788e-08	1.8921e-06
Unigene67294_All	50.3333	205	49.1575	203.824	2.05184	up	3.56803e-13	1.49748e-10
Unigene12624_All	462.667	122	451.766	121.691	-1.89236	down	2.34145e-10	5.18099e-08
Unigene5695_All	258.667	125.667	252.454	125.156	-1.01229	down	1.33429e-05	0.000579402
Unigene38001_All	9.66667	49.6667	9.48204	49.4095	2.38152	up	5.38747e-07	4.20248e-05
Unigene34409_All	55.6667	183	54.3765	184.333	1.76126	up	6.2297e-11	1.62184e-08
Unigene68591_All	95.6667	202	94.0226	201.632	1.10065	up	5.41186e-06	0.000283707
Unigene73955_All	14.6667	52.3333	14.3236	52.465	1.87296	up	1.92075e-05	0.00077274
Unigene86178_All	0	94.6667	0.01	94.335	13.2036	up	7.23656e-14	3.55676e-11
Unigene6396_All	654	292.333	637.985	295.688	-1.10945	down	6.45646e-09	9.63082e-07
CL247.Contig4_All	215	89.3333	210.175	89.5824	-1.2303	down	6.25132e-07	4.76261e-05
Unigene58079_All	593.333	251.333	579.708	256.441	-1.1767	down	1.34473e-06	8.99464e-05
Unigene100723_All	28	0.333333	27.4441	0.322973	-6.40894	down	9.58864e-10	1.81757e-07
CL10659.Contig3_All	54.6667	126.667	53.1235	126.813	1.25528	up	1.41704e-05	0.000608047
Unigene28057_All	13.3333	78.3333	12.9273	78.8136	2.60803	up	1.03691e-10	2.5407e-08
Unigene45899_All	49.3333	180.333	48.0624	180.875	1.91201	up	3.29305e-12	1.13599e-09
CL7477.Contig2_All	3792	889.667	3696.48	896.887	-2.04315	down	5.72897e-06	0.000296721
Unigene2698_All	310.667	138.333	301.782	138.296	-1.12574	down	3.9975e-07	3.273e-05
CL2083.Contig5_All	38	7	36.9619	6.94615	-2.41175	down	1.28062e-05	0.000560184
Unigene69126_All	18.6667	70.6667	18.173	71.1532	1.96913	up	4.81703e-07	3.83471e-05
CL8528.Contig2_All	27.3333	78	26.7378	78.4944	1.55371	up	1.35094e-05	0.00058526
CL546.Contig20_All	7.33333	642.667	7.02947	656.624	6.54551	up	2.72199e-13	1.18107e-10
Unigene45997_All	34.6667	315	33.7445	318.677	3.23937	up	1.60718e-27	6.86627e-24
Unigene47706_All	18.6667	79.3333	18.1102	79.8967	2.14134	up	1.92263e-08	2.43239e-06
Unigene47288_All	216	99.3333	210.695	98.8572	-1.09174	down	8.61984e-06	0.000409997
Unigene3113_All	30.6667	122	29.9066	123.094	2.04123	up	1.45237e-10	3.42763e-08
Unigene33215_All	286.333	119.667	279.3	119.308	-1.22712	down	1.28384e-05	0.0005613
Unigene28880_All	579.667	220	562.866	220.139	-1.35438	down	6.67932e-06	0.000335209
CL1492.Contig6_All	695.333	156.333	679.447	157.959	-2.10481	down	3.57635e-25	1.11116e-21
Unigene99561_All	85	237.333	83.0249	236.686	1.51136	up	4.45396e-10	9.16184e-08
Unigene592_All	40	120	38.8171	119.65	1.62406	up	1.09962e-07	1.10705e-05
Unigene403_All	16	61	15.6373	60.6001	1.95433	up	2.17123e-06	0.000134201
CL6935.Contig1_All	9	48.3333	8.76149	48.1251	2.45754	up	4.57912e-07	3.67693e-05
CL12264.Contig2_All	492	170.667	480.225	172.46	-1.47745	down	7.21725e-13	2.88375e-10
Unigene67747_All	50.3333	155	49.3679	155.982	1.65974	up	3.18476e-09	5.22282e-07
Unigene62395_All	18	71	17.4705	70.7191	2.01718	up	2.63761e-07	2.30694e-05
Unigene90065_All	115.667	252.333	113.158	252.894	1.16019	up	5.37873e-07	4.19762e-05
Unigene22288_All	142.333	57.3333	138.572	57.0585	-1.28012	down	6.08203e-06	0.000311042
Unigene85598_All	0	40.6667	0.01	42.1004	12.0396	up	7.98154e-06	0.000386253
Unigene85252_All	11.3333	212.333	11.1844	212.059	4.2449	up	4.06492e-38	4.83778e-34
CL3885.Contig1_All	1189	566	1159.23	559.982	-1.04972	down	4.38006e-06	0.000238496
CL14443.Contig1_All	74.3333	171	72.7638	170.408	1.2277	up	2.02365e-06	0.000126615
Unigene15361_All	152.333	462	148.358	464.91	1.64787	up	6.81474e-15	3.92892e-12
Unigene34427_All	27	112	26.3995	111.541	2.07899	up	2.31173e-10	5.12201e-08
Unigene25605_All	161.333	352.667	156.881	356.523	1.18432	up	5.44582e-08	6.02905e-06
Unigene96511_All	0	25.3333	0.01	25.4592	11.314	up	7.4043e-07	5.48794e-05
CL1200.Contig4_All	157	30.3333	153.709	29.8436	-2.3647	down	1.10969e-12	4.27996e-10
Unigene106737_All	12	2347	11.5051	2347.31	7.67259	up	7.90442e-23	1.80414e-19
Unigene47366_All	10	46	9.72613	46.3207	2.25172	up	3.85755e-06	0.000215106
CL13474.Contig6_All	609	157	593.66	158.111	-1.9087	down	1.23384e-16	9.83635e-14
Unigene73126_All	17	101.667	16.7362	103.324	2.62614	up	9.09867e-10	1.73257e-07
CL16139.Contig1_All	56.3333	321.333	54.8698	323.021	2.55755	up	3.6593e-25	1.11116e-21
Unigene107871_All	1.33333	30.6667	1.30595	31.1861	4.57773	up	4.69629e-09	7.27894e-07
Unigene85874_All	0	100.333	0.01	104.231	13.3475	up	4.52365e-06	0.000245352
Unigene100497_All	68.6667	172.667	66.8751	174.017	1.37969	up	2.00106e-07	1.83698e-05
Unigene35227_All	27	76	26.3814	76.4539	1.53507	up	2.0368e-05	0.000810113
CL6961.Contig1_All	15.6667	0	15.3988	0.01	-10.5886	down	2.11574e-06	0.000131537
Unigene42225_All	0.333333	32	0.310778	32.6682	6.71586	up	9.7335e-11	2.4062e-08
Unigene1083_All	633	256.667	616.556	254.703	-1.27541	down	1.78507e-07	1.67294e-05
Unigene40517_All	13.3333	49.6667	12.8606	50.2539	1.96628	up	1.80167e-05	0.00073468
Unigene57371_All	118.667	277	116.012	278.004	1.26083	up	3.46696e-08	4.08817e-06
Unigene69851_All	125	27	121.654	27.04	-2.16961	down	1.94665e-11	5.74065e-09
CL6127.Contig2_All	446.333	194.333	435.067	193.706	-1.16737	down	8.67569e-08	9.07994e-06
CL3477.Contig3_All	235.667	100.333	229.823	101.169	-1.18375	down	6.35431e-07	4.82562e-05
Unigene91240_All	126	44	122.632	44.0559	-1.47692	down	8.01662e-07	5.85069e-05
Unigene76134_All	0	23.6667	0.01	23.3992	11.1922	up	6.80671e-07	5.1288e-05
Unigene35364_All	158	53.6667	154.401	54.1299	-1.51219	down	4.81008e-08	5.41152e-06
Unigene88024_All	382.333	173	373.487	173.309	-1.10771	down	1.90266e-07	1.76415e-05
Unigene64439_All	7.66667	65.6667	7.3936	65.0304	3.13677	up	8.1376e-11	2.06688e-08
Unigene89353_All	27	102	26.3805	100.897	1.93534	up	2.09864e-05	0.000827943
CL7934.Contig1_All	86.6667	216.333	84.5044	217.095	1.36123	up	3.45674e-08	4.079e-06
Unigene68980_All	334.333	145.667	326.672	145.372	-1.1681	down	1.23276e-07	1.22335e-05
CL6142.Contig3_All	243	68.3333	236.434	68.4398	-1.78853	down	3.00064e-11	8.44527e-09
Unigene93943_All	105.667	334	103.451	337.307	1.70512	up	6.39507e-14	3.20944e-11
Unigene62921_All	10	44.3333	9.83461	44.6944	2.18416	up	7.94078e-06	0.000384615
CL3947.Contig2_All	50	121.333	48.7468	121.136	1.31325	up	7.74563e-06	0.000377578
Unigene59112_All	21.3333	74	20.9381	74.5502	1.83208	up	1.09681e-06	7.59865e-05
CL7210.Contig5_All	161.333	60.3333	157.287	60.749	-1.37247	down	4.18198e-07	3.40397e-05
Unigene85504_All	2.33333	34.3333	2.33253	35.1155	3.91214	up	1.64904e-06	0.000107286
CL7391.Contig1_All	3.66667	47.3333	3.56616	47.1829	3.72582	up	8.18036e-11	2.06919e-08
CL546.Contig32_All	7.33333	402.333	7.06563	414.545	5.87457	up	3.80936e-07	3.14835e-05
Unigene38865_All	262	123.667	255.894	123.017	-1.0567	down	5.77719e-06	0.000298378
Unigene45857_All	16.3333	78.6667	16.0251	78.7752	2.29741	up	2.74311e-09	4.57508e-07
CL15630.Contig2_All	12.6667	59	12.3419	60.176	2.28563	up	1.34955e-05	0.000584964
Unigene89132_All	89.6667	26	87.1218	26.1548	-1.73596	down	6.22954e-07	4.75036e-05
Unigene2860_All	28.6667	85.3333	27.9525	85.3108	1.60975	up	3.36239e-06	0.000191993
Unigene68722_All	61.3333	16.3333	59.8391	16.3357	-1.87306	down	6.81395e-06	0.00034053
Unigene26382_All	23	74.6667	22.3969	75.7097	1.75718	up	2.70777e-06	0.000160499
Unigene100206_All	43.3333	145	42.1685	144.007	1.7719	up	1.30292e-09	2.36482e-07
Unigene30479_All	9	55.3333	8.72236	54.8697	2.65322	up	1.67477e-08	2.16651e-06
Unigene20712_All	0	57	0.01	57.9719	12.5011	up	2.25877e-19	2.72707e-16
Unigene82489_All	138.333	290.333	135.405	293.513	1.11615	up	8.39966e-07	6.08229e-05
Unigene33553_All	58.3333	151.333	57.0219	151.84	1.41296	up	2.98142e-07	2.56989e-05
Unigene70296_All	34.6667	91.3333	33.7673	91.9804	1.4457	up	1.41488e-05	0.000607432
Unigene97196_All	2.33333	24	2.30971	24.3195	3.39633	up	7.92153e-06	0.00038413
Unigene39870_All	121	28.6667	117.811	28.7652	-2.03408	down	4.18723e-10	8.65593e-08
Unigene75297_All	0	21.3333	0.01	21.827	11.0919	up	1.00893e-08	1.40557e-06
Unigene9373_All	7.66667	45.3333	7.72674	46.0667	2.57579	up	1.48202e-06	9.74858e-05
Unigene64073_All	0	23.6667	0.01	23.9052	11.2231	up	1.27925e-09	2.32438e-07
Unigene34974_All	552.667	214.333	539.305	214.621	-1.32931	down	4.09222e-11	1.1196e-08
CL5640.Contig3_All	190	84	185.106	84.6087	-1.12947	down	6.98329e-06	0.000347637
Unigene14027_All	28	99.6667	27.4166	99.0583	1.85323	up	2.75129e-08	3.33878e-06
Unigene90780_All	41	101	40.2281	101.126	1.32988	up	2.15135e-05	0.000844413
Unigene34633_All	44.3333	115.333	43.4025	116.582	1.42549	up	2.77341e-06	0.000163489
Unigene44139_All	131.333	364.333	128.495	366.941	1.51384	up	5.12394e-12	1.71434e-09
Unigene52949_All	2.33333	35	2.23354	34.9359	3.96731	up	7.28699e-09	1.06691e-06
Unigene103285_All	24.6667	77	24.1126	77.7957	1.6899	up	3.76263e-06	0.000210376
Unigene61878_All	82.3333	188	80.6851	187.386	1.21564	up	1.22342e-06	8.30997e-05
Unigene75374_All	4.33333	30	4.22387	30.1028	2.83326	up	8.98677e-06	0.000424903
Unigene39896_All	14.6667	54	14.1618	53.6538	1.92168	up	1.07258e-05	0.000490156
Unigene36919_All	43.3333	10597.3	41.6551	10997.5	8.04447	up	6.75552e-07	5.1001e-05
Unigene32488_All	5	54	4.82735	54.6466	3.50083	up	1.51801e-10	3.54738e-08
CL14961.Contig2_All	243	105	236.911	106.581	-1.1524	down	7.72862e-07	5.68031e-05
Unigene39111_All	159.333	371.333	155.717	375.436	1.26964	up	3.84174e-09	6.13126e-07
Unigene99956_All	177.333	55.3333	172.931	55.7712	-1.6326	down	1.49736e-09	2.67474e-07
Unigene14031_All	299.333	140	292.317	138.861	-1.07389	down	2.17227e-06	0.000134201
Unigene20704_All	0.333333	15.6667	0.342195	16.013	5.54828	up	7.80029e-06	0.000379355
Unigene46098_All	20	64	19.4609	63.9975	1.71744	up	1.37798e-05	0.000594807
CL3141.Contig1_All	381.667	119.333	373.207	120.796	-1.62741	down	1.16547e-13	5.4701e-11
CL9418.Contig1_All	46	120	44.8071	119.798	1.41881	up	1.99614e-06	0.000125082
CL11881.Contig2_All	320.667	106	312.378	108.314	-1.52807	down	1.54612e-10	3.59793e-08
Unigene19849_All	10.6667	47.6667	10.4239	48.0232	2.20384	up	3.6387e-06	0.000204477
Unigene12822_All	102	38.6667	99.3862	38.4735	-1.36918	down	2.06652e-05	0.00081728
CL9828.Contig2_All	195.667	89	190.912	89.3314	-1.09567	down	1.15343e-05	0.000516759
Unigene33618_All	34.3333	108.333	33.6785	107.866	1.67935	up	1.1315e-07	1.13469e-05
Unigene3925_All	1	216.667	0.972346	220.085	7.82238	up	4.90791e-17	4.23703e-14
CL10679.Contig2_All	84.6667	244	83.4519	246.17	1.56064	up	3.1697e-10	6.70215e-08
CL1068.Contig3_All	998.333	429.667	975.553	427.301	-1.19097	down	1.60455e-10	3.71316e-08
Unigene101957_All	9	43	8.65479	42.657	2.30121	up	5.6275e-06	0.000292374
Unigene25438_All	178.333	47	174.352	48.0735	-1.85869	down	1.07317e-11	3.3113e-09
Unigene100412_All	43.6667	109.667	42.5907	110.239	1.37202	up	8.30246e-06	0.00039878
CL4255.Contig1_All	240.333	58.3333	234.846	58.2368	-2.01171	down	5.54667e-15	3.26564e-12
Unigene3426_All	20	89.6667	19.5818	90.666	2.21105	up	1.26864e-09	2.31268e-07
Unigene96339_All	7.33333	61.3333	7.17707	61.4668	3.09834	up	5.45336e-11	1.44227e-08
Unigene2420_All	27.6667	80.6667	26.9039	80.8806	1.58798	up	7.54198e-06	0.000369271
Unigene13643_All	27.6667	79	27.0305	79.8209	1.56218	up	1.19273e-05	0.000529381
CL6390.Contig2_All	140	45	136.306	45.1808	-1.59307	down	4.61383e-08	5.20479e-06
Unigene100494_All	138.333	48.3333	135.232	48.6082	-1.47616	down	3.37532e-07	2.84179e-05
Unigene22530_All	46.6667	119.333	45.4962	119.225	1.38986	up	3.10749e-06	0.000179966
Unigene34989_All	90.6667	246.333	88.2569	245.17	1.474	up	7.44063e-10	1.45169e-07
Unigene69286_All	121.333	257	118.3	258.656	1.12859	up	1.11344e-06	7.67874e-05
CL2783.Contig2_All	125.667	32.3333	122.396	31.7968	-1.9446	down	1.05878e-09	1.98663e-07
Unigene12079_All	151.333	64	147.533	64.3131	-1.19786	down	1.10079e-05	0.00049976
Unigene69271_All	26.6667	86.3333	26.0315	86.2606	1.72844	up	9.34594e-06	0.000438155
Unigene86222_All	0.333333	19.6667	0.342195	20.022	5.87062	up	3.00602e-07	2.58573e-05
CL546.Contig51_All	20.6667	501.667	19.9434	515.867	4.69302	up	1.66035e-06	0.000107914
Unigene14923_All	35.3333	104.333	34.5394	104.291	1.5943	up	6.02937e-07	4.63805e-05
Unigene89831_All	401	73.6667	389.572	74.4099	-2.38832	down	4.46043e-25	1.30384e-21
CL3638.Contig3_All	781.667	307	763.558	310.043	-1.30027	down	6.62107e-12	2.13383e-09
Unigene57996_All	78.3333	216	76.636	216.297	1.49692	up	1.78251e-09	3.11646e-07
Unigene6427_All	133.667	269	130.642	268.62	1.03995	up	3.70645e-06	0.000207653
CL8433.Contig1_All	67.3333	187	65.808	187.087	1.50737	up	6.64941e-09	9.83935e-07
Unigene89725_All	30	111.667	29.4973	111.465	1.91794	up	2.46536e-09	4.14922e-07
CL6948.Contig1_All	184.333	75.6667	180.12	74.9861	-1.26426	down	1.43149e-06	9.48734e-05
Unigene69560_All	24.3333	106.333	23.6486	106.918	2.17667	up	1.59047e-10	3.68568e-08
Unigene45283_All	108.333	218.333	105.827	219.394	1.05182	up	1.10289e-05	0.000500169
CL596.Contig4_All	316.333	140.333	308.554	140.413	-1.13585	down	3.13199e-07	2.67202e-05
CL3349.Contig4_All	53	121	51.9199	120.512	1.21482	up	2.57088e-05	0.000976195
Unigene34240_All	57.3333	149.667	55.6506	148.988	1.42073	up	2.96239e-07	2.55613e-05
Unigene101558_All	30	108	29.0708	108.776	1.90372	up	7.51611e-09	1.0966e-06
Unigene19370_All	9.66667	42.6667	9.39253	43.0948	2.19793	up	1.19046e-05	0.000528518
Unigene36171_All	14.3333	64.6667	14.07	64.1224	2.1882	up	1.05896e-06	7.37324e-05
Unigene51749_All	10.6667	46	10.5229	45.8644	2.12385	up	7.81358e-06	0.000379779
CL9236.Contig2_All	397	166.333	386.349	166.278	-1.2163	down	1.02163e-08	1.41971e-06
Unigene3454_All	33.3333	105.333	32.627	106.747	1.71006	up	5.77077e-06	0.000298214
Unigene99504_All	229	109.667	223.108	110.315	-1.01612	down	1.70313e-05	0.000701367
Unigene84392_All	88.3333	233	86.6781	235.093	1.43949	up	3.14455e-09	5.17727e-07
Unigene99262_All	227	103.333	221.533	102.352	-1.11398	down	1.04501e-05	0.000479396
Unigene19205_All	5	56.3333	4.92634	56.7439	3.52588	up	7.80598e-12	2.46796e-09
Unigene93626_All	428.667	178	417.186	176.564	-1.2405	down	9.22251e-08	9.58003e-06
Unigene88582_All	79	170	77.15	169.519	1.13571	up	1.00768e-05	0.000465479
Unigene68436_All	33	104	32.1363	104.626	1.70297	up	1.72024e-07	1.62423e-05
Unigene99843_All	67	161.667	64.9347	162.997	1.32778	up	9.60503e-07	6.77836e-05
CL580.Contig13_All	1371.67	338	1339.29	338.692	-1.98343	down	1.12123e-16	9.113e-14
CL2029.Contig1_All	12	84	11.8374	84.6239	2.83771	up	1.26834e-12	4.82484e-10
Unigene14364_All	378.333	143	369.661	144.268	-1.35746	down	2.99613e-10	6.40833e-08
Unigene58800_All	0	22.6667	0.01	23.1416	11.1763	up	3.50743e-06	0.000198371
CL4618.Contig1_All	108.667	257	106.257	258.146	1.28062	up	4.1151e-08	4.72862e-06
Unigene22698_All	94.3333	34	92.2315	33.773	-1.44939	down	1.54427e-05	0.000649593
Unigene4103_All	560.333	235.667	545.804	236.828	-1.20454	down	1.22203e-09	2.23749e-07
Unigene20830_All	0	13	0.01	12.9689	10.3408	up	1.349e-05	0.000584919
Unigene89857_All	19.6667	71	19.1492	70.7915	1.88629	up	9.77545e-07	6.88114e-05
Unigene25011_All	18.3333	60	17.8622	60.6086	1.76261	up	1.68728e-05	0.000696042
Unigene11851_All	199	86.3333	193.849	86.7325	-1.16029	down	3.29317e-06	0.000188817
Unigene30779_All	1.33333	23	1.33262	23.5903	4.14585	up	1.92447e-05	0.000773464
Unigene89694_All	146.667	51	142.936	51.0552	-1.48524	down	1.79555e-07	1.68168e-05
Unigene88008_All	95	216	92.7226	214.718	1.21145	up	1.45205e-06	9.59687e-05
Unigene23430_All	142	306	138.4	307.765	1.15298	up	2.20493e-07	1.988e-05
Unigene77702_All	157.667	41.6667	153.632	42.1944	-1.86436	down	7.61084e-11	1.95393e-08
Unigene14394_All	26	78.3333	25.3501	79.236	1.64417	up	5.58795e-06	0.000290591
Unigene19503_All	3	25	2.88651	25.22	3.12717	up	1.67964e-05	0.000693405
Unigene45613_All	111	231	108.264	231.356	1.09555	up	3.5094e-06	0.000198415
Unigene14495_All	89.6667	26	87.2235	26.3411	-1.7274	down	6.11628e-07	4.69191e-05
Unigene70304_All	26.6667	76	26.0582	77.1196	1.56536	up	1.64155e-05	0.000681395
Unigene15081_All	52.6667	141.667	51.3587	142.907	1.4764	up	2.28122e-07	2.04241e-05
Unigene67602_All	54	125.667	52.6104	125.487	1.25412	up	1.37882e-05	0.000595018
Unigene107530_All	4.33333	78.6667	4.14296	80.9207	4.28778	up	1.94871e-05	0.000781257
CL6485.Contig1_All	29.3333	86	28.5654	86.0939	1.59164	up	4.01792e-06	0.000221809
Unigene85646_All	13.6667	84.6667	13.3018	84.0297	2.65928	up	7.21037e-11	1.85398e-08
Unigene10910_All	7	1564.67	6.77678	1624.98	7.9056	up	2.49215e-06	0.000150612
CL6601.Contig1_All	41.6667	103	40.5879	103.825	1.35503	up	1.74019e-05	0.000713804
Unigene84239_All	18.3333	59	17.7994	59.1337	1.73215	up	2.47413e-05	0.000945274
Unigene85171_All	8.66667	44.3333	8.34401	44.6221	2.41895	up	1.92589e-06	0.000121499
Unigene97221_All	0	29.3333	0.01	30.1604	11.5584	up	6.62844e-07	5.01552e-05
Unigene104786_All	84	310	82.4	314.931	1.93432	up	1.67847e-07	1.59171e-05
CL546.Contig85_All	4.33333	241.333	4.17912	244.129	5.8683	up	2.71762e-18	2.83003e-15
Unigene28035_All	113.333	229.333	111.221	231.574	1.05804	up	7.47285e-06	0.000366533
Unigene20684_All	0	22	0.01	22.6594	11.1459	up	1.6185e-05	0.000674008
Unigene46981_All	22	149.667	21.3857	149.106	2.80162	up	1.18132e-16	9.50862e-14
CL1839.Contig1_All	19.6667	67	19.1768	67.9428	1.82496	up	3.67017e-06	0.000205898
CL16232.Contig2_All	285.333	97.6667	278.004	96.4207	-1.52769	down	1.29883e-05	0.000567107
Unigene9070_All	5.66667	34	5.60985	34.1496	2.60584	up	7.20883e-06	0.000356627
Unigene22512_All	82	170.667	79.9642	171.649	1.10204	up	2.05432e-05	0.000814001
Unigene854_All	171.333	70.6667	167.429	71.1075	-1.23548	down	2.65353e-06	0.000157911
Unigene35400_All	19.3333	158.667	18.8698	159.455	3.079	up	1.34844e-21	2.52443e-18
Unigene55329_All	282	130	274.994	129.701	-1.08421	down	1.98574e-06	0.000124618
CL5807.Contig1_All	37	118	36.5435	118.347	1.69534	up	3.34491e-08	3.96107e-06
Unigene71783_All	200.333	77.3333	195.286	77.9855	-1.32431	down	1.4947e-07	1.43872e-05
Unigene19477_All	0.666667	27.6667	0.652973	28.4543	5.44548	up	7.21807e-06	0.000356873
Unigene78598_All	142.333	343	139.051	342.091	1.29877	up	2.18009e-09	3.72174e-07
Unigene11357_All	788.333	40.6667	778.124	40.7803	-4.25406	down	1.14661e-09	2.12746e-07
Unigene24817_All	42	226.333	40.9529	226.042	2.46455	up	5.16829e-14	2.63343e-11
Unigene104945_All	61.6667	158.333	60.0011	160.745	1.42171	up	2.34881e-05	0.000905864
Unigene91005_All	32.3333	143	31.6499	143.583	2.18161	up	7.34413e-13	2.92743e-10
CL3573.Contig1_All	32.6667	88	31.7589	88.7773	1.48303	up	1.29799e-05	0.000566929
CL9946.Contig3_All	38.3333	151.333	37.5211	152.608	2.02406	up	5.71204e-12	1.8698e-09
Unigene56211_All	62	145.667	60.5072	145.033	1.2612	up	4.01849e-06	0.000221809
Unigene94135_All	290	613.667	283.448	617.107	1.12244	up	7.46509e-09	1.09107e-06
Unigene56835_All	55.6667	164.333	54.4109	166.155	1.61056	up	4.82852e-09	7.44924e-07
Unigene1913_All	81.3333	176.333	79.3758	176.345	1.15163	up	6.68267e-06	0.000335276
Unigene44879_All	40.6667	140.667	39.6414	141.527	1.836	up	5.65203e-10	1.13189e-07
CL6496.Contig2_All	6.33333	56.6667	6.0838	56.8083	3.22306	up	1.09576e-10	2.68095e-08
Unigene68711_All	83.3333	209	81.6527	211.637	1.37402	up	8.24735e-08	8.66976e-06
Unigene40562_All	1	30.3333	0.977088	30.5093	4.96462	up	1.76418e-09	3.09089e-07
Unigene23690_All	79.6667	17.3333	77.6147	17.5025	-2.14877	down	7.77603e-06	0.000378506
Unigene48810_All	11	57.3333	10.609	57.6785	2.44275	up	7.27622e-08	7.77147e-06
Unigene87109_All	1.33333	378.667	1.28787	393.709	8.256	up	4.24004e-06	0.000231856
Unigene35396_All	69.6667	151	67.9541	151.231	1.15412	up	1.77676e-05	0.000725765
CL1492.Contig7_All	478.667	151	466.619	151.821	-1.61987	down	1.18927e-14	6.69439e-12
Unigene52363_All	5	127.667	5.0206	131.115	4.70683	up	7.34908e-07	5.45915e-05
Unigene75392_All	0	12.3333	0.01	12.6197	10.3015	up	2.13068e-05	0.000837481
CL1091.Contig1_All	13.6667	92.3333	13.458	90.9409	2.75647	up	8.09207e-06	0.000391147
CL1240.Contig20_All	426	157	416.2	155.337	-1.42187	down	2.64316e-06	0.000157454
Unigene25713_All	378	160.667	368.761	161.986	-1.18682	down	2.33542e-08	2.88453e-06
CL16262.Contig3_All	3100.67	115.333	3055.9	114.47	-4.73855	down	1.31493e-13	6.06902e-11
CL546.Contig37_All	5.66667	227	5.51174	229.636	5.3807	up	3.28274e-18	3.32858e-15
CL1655.Contig2_All	253.667	103	247.323	103.136	-1.26184	down	9.55408e-08	9.84466e-06
Unigene3712_All	6	107.333	5.87201	110.013	4.22767	up	4.95457e-07	3.92531e-05
CL5166.Contig3_All	926.667	429.667	904.772	429.686	-1.07427	down	7.12166e-08	7.61616e-06
Unigene47774_All	15	73	14.5896	73.6004	2.33477	up	6.69003e-09	9.88178e-07
CL3434.Contig1_All	27.6667	3.66667	27.0916	3.56799	-2.92466	down	2.27202e-05	0.000880779
Unigene45759_All	264	70.3333	257.6	70.3207	-1.87311	down	3.57129e-14	1.8771e-11
Unigene79376_All	76.6667	19	75.1278	19.0679	-1.9782	down	2.48004e-07	2.19564e-05
Unigene62598_All	65.3333	15.6667	63.2237	15.7696	-2.00332	down	9.57974e-07	6.76624e-05
Unigene12490_All	42.3333	104	41.3666	104.189	1.33267	up	1.84243e-05	0.000747277
Unigene35344_All	8	48.3333	7.83953	47.9501	2.61269	up	8.59434e-07	6.2017e-05
Unigene75548_All	1	132.333	0.977088	137.363	7.13529	up	1.83192e-05	0.000744648
Unigene101157_All	35	94	33.9562	95.2871	1.4886	up	8.03484e-06	0.000388606
Unigene69296_All	26.3333	76.3333	25.8597	76.9634	1.57347	up	1.25285e-05	0.00054948
CL8739.Contig4_All	27.6667	2	27.1191	2.10144	-3.68986	down	6.87089e-07	5.16147e-05
Unigene13115_All	49	297	47.7804	294.982	2.62613	up	2.82801e-10	6.11944e-08
CL4483.Contig2_All	32.3333	236.667	31.5957	238.425	2.91574	up	9.64142e-26	3.41795e-22
Unigene45957_All	27	78.6667	26.3147	79.3231	1.59187	up	9.15809e-06	0.000430924
Unigene106590_All	10.6667	62	10.2039	62.0785	2.60497	up	6.01411e-09	9.0357e-07
CL7760.Contig1_All	3	121.333	2.9446	124.472	5.4016	up	3.55299e-07	2.97334e-05
Unigene89267_All	126	398.667	123.699	398.599	1.68811	up	6.1341e-15	3.57361e-12
CL9307.Contig1_All	112.667	33.3333	109.765	33.7396	-1.70191	down	7.85397e-08	8.30338e-06
Unigene11253_All	133.333	269.333	130.408	271.355	1.05714	up	3.25043e-06	0.000186816
Unigene31065_All	0	19.3333	0.01	19.543	10.9324	up	5.12206e-08	5.71619e-06
Unigene3001_All	24.3333	96	23.7304	96.2815	2.02052	up	5.7718e-09	8.70304e-07
Unigene1205_All	195	71	189.876	71.6323	-1.40637	down	1.62569e-06	0.000105933
CL15739.Contig2_All	423.667	146.667	413.123	148.958	-1.47167	down	2.90022e-12	1.02162e-09
CL546.Contig50_All	18.3333	526.667	17.6832	541.22	4.93576	up	3.65138e-07	3.03889e-05
CL14960.Contig1_All	299.333	143	291.511	143.986	-1.01762	down	3.96191e-06	0.000219822
CL6476.Contig2_All	86.6667	186	84.3779	186.434	1.14373	up	6.05086e-06	0.000309733
Unigene30472_All	2.33333	23.6667	2.34587	23.6656	3.3346	up	1.04722e-05	0.000480282
Unigene61854_All	11	144.333	10.7699	144.567	3.74666	up	1.37559e-25	4.77496e-22
Unigene35478_All	40.3333	147	39.279	147.055	1.90453	up	8.23727e-11	2.07951e-08
Unigene76549_All	29.3333	2137	28.7139	2188.46	6.25202	up	5.03199e-11	1.33933e-08
CL8194.Contig1_All	252	75.3333	245.659	75.5532	-1.70109	down	4.60896e-12	1.55138e-09
Unigene34695_All	108	227.667	105.6	227.472	1.10708	up	2.72511e-06	0.000161355
Unigene2990_All	22.6667	68.6667	22.0147	69.4777	1.65809	up	1.55733e-05	0.000653532
Unigene9331_All	1.33333	133	1.36878	136.826	6.64331	up	4.38807e-08	4.97368e-06
Unigene9785_All	0	17.3333	0.01	17.8182	10.7991	up	1.42814e-05	0.000611549
Unigene32414_All	159.333	46.3333	155.066	46.0619	-1.75124	down	6.73438e-09	9.92982e-07
Unigene64045_All	0.333333	21.6667	0.324115	22.2337	6.10009	up	1.10112e-06	7.61584e-05
CL9990.Contig1_All	135.667	286.667	132.431	285.864	1.11009	up	6.21978e-07	4.74868e-05
Unigene51568_All	11	117.667	10.6309	117.473	3.46599	up	3.71149e-20	5.57118e-17
CL8333.Contig2_All	9.33333	98.3333	8.98276	98.7401	3.45841	up	1.37409e-17	1.26491e-14
Unigene58472_All	25.3333	134	24.7475	134.763	2.44508	up	2.3693e-14	1.28172e-11
Unigene93469_All	97.6667	230.333	95.3259	230.584	1.27435	up	1.08287e-07	1.09226e-05
Unigene91426_All	7.33333	40	6.94855	39.9023	2.52169	up	3.30538e-06	0.000189321
Unigene89012_All	189	68	184.512	67.3255	-1.45449	down	5.16362e-08	5.75872e-06
Unigene11307_All	379	155.333	369.008	153.654	-1.26396	down	6.46658e-09	9.63729e-07
Unigene66322_All	247.333	95	240.84	94.449	-1.35047	down	2.22059e-08	2.7529e-06
Unigene24599_All	90.3333	198.667	88.3039	199.943	1.17904	up	2.11498e-06	0.000131537
Unigene44354_All	149.333	58.6667	145.612	58.5598	-1.31415	down	2.45953e-06	0.000148965
Unigene24784_All	26	102.333	25.174	102.022	2.01888	up	2.6521e-09	4.43663e-07
Unigene97215_All	58	4.66667	56.9471	4.74995	-3.58364	down	1.94143e-09	3.37307e-07
CL13401.Contig1_All	188.333	82	183.978	82.8952	-1.15017	down	5.04158e-06	0.000267096
CL5984.Contig8_All	69	217.667	67.7685	215.896	1.67165	up	2.36343e-07	2.10695e-05
CL5008.Contig2_All	31.6667	91	31.0865	91.125	1.55156	up	3.4004e-06	0.000193566
Unigene36584_All	76	228.667	73.9274	230.13	1.63827	up	5.64009e-11	1.47991e-08
CL3420.Contig4_All	113	27.6667	110.204	27.6137	-1.99671	down	1.50375e-09	2.68257e-07
Unigene28019_All	138	329.667	134.611	332.572	1.30486	up	3.96691e-09	6.28653e-07
Unigene80106_All	46	126	44.8032	125.973	1.49144	up	4.68717e-07	3.75104e-05
CL3164.Contig3_All	82.3333	21.3333	80.2228	21.4961	-1.89994	down	2.32262e-07	2.07391e-05
Unigene54500_All	142.333	35.3333	138.989	34.5591	-2.00783	down	1.99555e-06	0.000125082
CL428.Contig10_All	90.3333	30.3333	88.1669	30.2013	-1.54563	down	6.77554e-06	0.000339221
Unigene87460_All	89.6667	22.3333	87.4322	22.4841	-1.95926	down	4.35098e-08	4.94578e-06
Unigene90042_All	493.667	141	482.308	141.413	-1.77004	down	6.16097e-17	5.23739e-14
Unigene18934_All	29.3333	87.6667	28.6291	89.0591	1.63728	up	5.13396e-06	0.000271128
Unigene15781_All	16.6667	61.3333	16.1921	62.3495	1.94508	up	2.95057e-06	0.000172256
CL8687.Contig3_All	946.667	456	925.581	460.904	-1.00589	down	1.77914e-07	1.66912e-05
Unigene58044_All	32.6667	98.3333	31.8798	98.6565	1.62977	up	7.32567e-07	5.44987e-05
Unigene98914_All	366.333	138.667	357.326	137.6	-1.37676	down	9.93022e-07	6.97241e-05
CL6408.Contig6_All	345.667	153.333	337.095	152.013	-1.14896	down	3.29729e-07	2.78453e-05
Unigene87455_All	148	44.6667	144.662	44.8883	-1.68827	down	5.33199e-09	8.13558e-07
Unigene107834_All	2.66667	37.6667	2.6519	38.0941	3.84447	up	2.40173e-09	4.05442e-07
Unigene9820_All	0.666667	47.6667	0.648231	48.7421	6.23252	up	1.54149e-09	2.74108e-07
CL12963.Contig2_All	148.667	62.6667	144.421	62.9224	-1.19864	down	1.16998e-05	0.000521369
Unigene2059_All	34.6667	94.6667	33.9854	94.0576	1.46863	up	6.05528e-06	0.000309836
Unigene72802_All	192.667	477	188.391	480.038	1.34942	up	4.99931e-11	1.3349e-08
Unigene55825_All	256	118	249.071	118.214	-1.07515	down	3.44635e-06	0.000195514
Unigene98344_All	409.333	104	399.781	104.699	-1.93296	down	3.25897e-18	3.32858e-15
Unigene53326_All	7	51.3333	6.87578	51.7395	2.91167	up	5.69936e-09	8.60939e-07
Unigene23882_All	194.667	399.667	190.557	400.611	1.07198	up	2.26303e-07	2.0294e-05
Unigene28628_All	130.333	262.333	127.23	262.408	1.04437	up	4.22157e-06	0.000230998
Unigene69733_All	13.6667	85.6667	13.4455	85.729	2.67266	up	6.5156e-12	2.10391e-09
Unigene12949_All	188.333	390	184.384	391.122	1.0849	up	1.92596e-07	1.78278e-05
Unigene41705_All	4.33333	37	4.20105	37.5319	3.15929	up	1.52224e-07	1.45933e-05
Unigene33429_All	121	46.6667	117.4	46.1719	-1.34635	down	8.41625e-06	0.00040296
Unigene3741_All	137.667	55.6667	134.406	55.5693	-1.27424	down	2.21854e-05	0.000865078
Unigene64475_All	0.333333	18	0.310778	18.3956	5.88733	up	1.16079e-06	7.94282e-05
Unigene101008_All	362	170.667	352.186	170.31	-1.04817	down	1.00283e-06	7.02645e-05
CL4979.Contig2_All	263	109	255.937	109.212	-1.22865	down	1.35675e-07	1.3304e-05
Unigene9910_All	0	13.3333	0.01	13.543	10.4033	up	9.15614e-06	0.000430924
Unigene69010_All	155.667	327.667	152.059	330.588	1.12041	up	3.02926e-07	2.60439e-05
CL749.Contig1_All	536	243	523.092	243.527	-1.10299	down	3.18512e-08	3.7907e-06
Unigene66586_All	481.667	216	468.047	215.996	-1.11565	down	3.8117e-08	4.43815e-06
Unigene25271_All	26	79.3333	25.4576	79.988	1.65168	up	4.13611e-06	0.000227067
Unigene44814_All	506.667	223.667	494.94	222.428	-1.15391	down	1.56431e-08	2.04105e-06
CL6208.Contig2_All	198.333	92.3333	192.907	92.4586	-1.06103	down	1.87566e-05	0.000758324
Unigene93889_All	429.333	201	417.004	202.17	-1.04449	down	3.26709e-07	2.76323e-05
Unigene68919_All	33.6667	240	32.7342	239.608	2.87181	up	2.03129e-25	6.59625e-22
CL3182.Contig1_All	127.333	40	124.2	39.7313	-1.64432	down	7.59767e-08	8.07855e-06
Unigene100754_All	145.333	293.667	142.081	293.913	1.04867	up	2.0328e-06	0.000127092
CL7933.Contig2_All	21.3333	226	20.741	226.926	3.45166	up	4.36471e-31	2.79707e-27
Unigene114799_All	74	5.66667	72.5855	5.82154	-3.64021	down	8.39275e-15	4.80544e-12
Unigene33558_All	47.6667	143.333	46.2963	142.978	1.62682	up	1.5226e-08	1.99444e-06
Unigene57642_All	153.333	43	149.567	42.8967	-1.80186	down	5.49494e-10	1.10574e-07
Unigene67727_All	64.3333	156	62.6112	156.897	1.32533	up	1.13507e-06	7.79571e-05
CL6137.Contig3_All	321.333	130.333	312.803	129.818	-1.26876	down	3.68935e-07	3.06284e-05
Unigene60748_All	29.6667	87.6667	28.8732	88.5798	1.61724	up	2.86533e-06	0.000168189
CL9485.Contig1_All	302.333	120.333	294.704	119.064	-1.30753	down	2.33227e-05	0.000901202
Unigene101257_All	96.3333	194.333	94.4082	195.003	1.04651	up	2.03448e-05	0.000809603
CL12963.Contig3_All	121.333	32	118.027	31.6982	-1.89665	down	1.14287e-08	1.56341e-06
Unigene35505_All	158.667	324	155.419	322.463	1.05297	up	8.67799e-07	6.24583e-05
Unigene36625_All	350	99	341.08	100.676	-1.76039	down	5.10203e-15	3.02523e-12
Unigene57358_All	399	178.667	389.764	179.914	-1.11529	down	1.03085e-07	1.04987e-05
CL5325.Contig3_All	86	15.6667	83.906	16.013	-2.38953	down	3.10314e-10	6.59953e-08
Unigene34281_All	153.333	58.6667	149.437	58.495	-1.35315	down	1.10831e-06	7.65606e-05
Unigene10034_All	0.333333	24.6667	0.342195	25.4296	6.21554	up	1.67559e-05	0.000692521
Unigene8633_All	16	67	15.4535	67.0603	2.11752	up	2.0999e-07	1.90883e-05
CL6198.Contig2_All	235	76	228.751	76.7509	-1.57552	down	1.57082e-10	3.64521e-08
Unigene82492_All	66.6667	180.333	64.8133	181.206	1.48327	up	1.97689e-08	2.48968e-06
Unigene88980_All	60.6667	207.333	58.7786	206.385	1.81198	up	3.48361e-12	1.19677e-09
Unigene36035_All	22	98	21.1856	99.2541	2.22804	up	3.72837e-10	7.77489e-08
Unigene9211_All	2	26	2.03509	26.1966	3.68622	up	9.79862e-07	6.88872e-05
Unigene43920_All	221.333	60	216.052	59.6387	-1.85706	down	1.04834e-12	4.06214e-10
Unigene8469_All	136.333	14.6667	133.081	14.4279	-3.20537	down	8.31508e-10	1.60538e-07
CL546.Contig59_All	5.33333	157	5.11531	161.385	4.97954	up	1.46798e-06	9.66769e-05
Unigene3748_All	478.667	203.667	467.121	203.232	-1.20067	down	5.2638e-09	8.0389e-07
Unigene89528_All	65.3333	248	63.6209	248.196	1.96391	up	4.67603e-15	2.80256e-12
Unigene104330_All	83.6667	226.333	82.0432	229.139	1.48177	up	1.49577e-06	9.83512e-05
Unigene83781_All	26.6667	76	26.0896	76.6973	1.5557	up	1.67249e-05	0.000691652
Unigene78407_All	148	291.667	144.796	292.139	1.01264	up	4.35119e-06	0.000237079
Unigene50298_All	185.667	381.667	181.029	382.097	1.07772	up	2.80549e-07	2.43461e-05
Unigene14335_All	458.667	208.667	446.684	208.571	-1.09872	down	8.40753e-08	8.83257e-06
Unigene90160_All	36.6667	135	35.9186	136.383	1.92486	up	2.03626e-10	4.58483e-08
Unigene34115_All	329	143	320.71	141.627	-1.17917	down	1.29197e-07	1.27603e-05
Unigene22717_All	910.667	409	888.437	407.923	-1.12297	down	1.84153e-05	0.000747095
Unigene34642_All	95	207.333	92.8329	207.568	1.16088	up	1.96968e-06	0.000123723
Unigene107325_All	0.666667	90.6667	0.666311	93.2706	7.12908	up	3.13484e-08	3.74424e-06
Unigene51253_All	42.6667	193.667	41.9877	196.586	2.22712	up	5.4202e-08	6.00494e-06
Unigene13244_All	167.333	51	163.322	51.4548	-1.66634	down	3.25865e-07	2.75889e-05
Unigene36328_All	119.333	238.667	116.389	239.313	1.03995	up	8.33597e-06	0.000400035
Unigene48837_All	53.3333	172	52.3401	173.682	1.73046	up	2.42819e-10	5.35042e-08
Unigene22879_All	57	174	55.6256	173.034	1.63724	up	3.37101e-09	5.47437e-07
Unigene34078_All	163.667	36.6667	159.968	37.3498	-2.09861	down	4.09891e-13	1.6863e-10
CL425.Contig2_All	4.33333	43.6667	4.24581	43.8127	3.36724	up	3.25189e-09	5.312e-07
Unigene104763_All	52.6667	133.667	51.5567	134.281	1.38102	up	1.40838e-06	9.34906e-05
Unigene23502_All	170	70	166.394	70.3321	-1.24235	down	2.68781e-06	0.0001596
CL14862.Contig1_All	91	30	88.4951	30.4033	-1.54137	down	4.64746e-06	0.000251087
Unigene60960_All	113.333	328	110.363	331.604	1.58721	up	2.94649e-12	1.03573e-09
Unigene18564_All	791.333	337.333	771.298	338.247	-1.18921	down	3.10663e-10	6.59953e-08
Unigene78099_All	60.3333	138.333	59.2778	138.875	1.22822	up	9.42734e-06	0.000441226
Unigene95328_All	115	257.667	112.363	259.047	1.20504	up	2.10268e-07	1.91027e-05
Unigene2836_All	38.3333	110.333	37.4716	110.782	1.56386	up	5.70347e-07	4.42618e-05
Unigene51862_All	1.33333	39	1.36878	39.4355	4.84853	up	1.12645e-11	3.45013e-09
Unigene46514_All	92.3333	246.667	90.734	247.719	1.44899	up	1.20578e-09	2.21505e-07
Unigene100653_All	65.6667	147.667	63.7286	149.325	1.22845	up	9.11589e-06	0.000429666
Unigene77675_All	130.333	33	126.778	33.4242	-1.92334	down	4.14719e-10	8.5838e-08
Unigene99512_All	300	145.667	292.352	145.25	-1.00917	down	6.29725e-06	0.000319305
Unigene9599_All	0	26.6667	0.01	27.1278	11.4056	up	9.51353e-11	2.35531e-08
CL13347.Contig2_All	298	138.333	289.663	137.265	-1.07741	down	1.81147e-06	0.000115552
Unigene89061_All	237.667	96.6667	232.01	96.9161	-1.25938	down	1.64312e-07	1.56174e-05
Unigene11854_All	92	204	89.7896	204.605	1.18822	up	1.44633e-06	9.56286e-05
CL4501.Contig3_All	204.667	83.3333	199.371	83.2628	-1.25971	down	5.34678e-07	4.17591e-05
Unigene64505_All	6	37.6667	5.76828	37.4893	2.70027	up	1.82224e-06	0.000116062
Unigene14647_All	231.333	104	225.2	104.516	-1.10748	down	3.18233e-06	0.000183726
Unigene93756_All	35.3333	128	34.7697	128.444	1.88524	up	6.68962e-10	1.32208e-07
CL4810.Contig2_All	42.6667	110.333	41.6184	110.158	1.40428	up	4.68075e-06	0.000252394
Unigene93712_All	198.667	89.3333	193.461	90.2783	-1.09959	down	7.96779e-06	0.000385812
Unigene32945_All	80.3333	25	78.2304	25.0869	-1.6408	down	5.4571e-06	0.000285748
Unigene6655_All	21	90.6667	20.475	91.7719	2.16419	up	2.17471e-09	3.71637e-07
CL546.Contig38_All	2.66667	298.667	2.60715	308.343	6.88592	up	2.27983e-07	2.04226e-05
Unigene68256_All	589.333	206	573.973	207.905	-1.46506	down	1.92196e-13	8.60841e-11
CL2041.Contig3_All	178	78	173.85	78.723	-1.14299	down	8.42827e-06	0.00040336
Unigene45731_All	71	292.667	69.3362	291.727	2.07294	up	8.31119e-18	8.05113e-15
Unigene45438_All	43.3333	184	42.0695	183.165	2.12229	up	2.3831e-14	1.28323e-11
Unigene22296_All	65.6667	145.333	63.9115	145.429	1.18617	up	1.4587e-05	0.000620807
Unigene33606_All	654.333	283	637.495	282.414	-1.1746	down	1.63599e-09	2.89062e-07
Unigene11246_All	890.667	365.667	868.893	365.289	-1.25014	down	2.80167e-11	7.92544e-09
Unigene12859_All	150.333	54.3333	145.89	54.3496	-1.42454	down	3.58435e-07	2.99808e-05
CL7306.Contig1_All	16.3333	0.333333	15.8852	0.319179	-5.63717	down	8.88546e-06	0.000420949
Unigene50000_All	24.3333	94.3333	23.7932	95.9637	2.01194	up	2.22558e-06	0.000136935
Unigene24518_All	30.3333	95	29.6966	95.4418	1.68432	up	4.9223e-07	3.90545e-05
Unigene58042_All	20.3333	84	19.9744	84.6163	2.08279	up	1.42966e-08	1.8921e-06
Unigene22845_All	141.667	43.3333	138.794	44.3152	-1.64708	down	1.8703e-06	0.000118534
CL5005.Contig2_All	12	46	11.6803	46.1002	1.98069	up	2.61842e-05	0.00099041
Unigene106017_All	127	438.333	124.764	444.889	1.83424	up	1.41838e-07	1.37961e-05
Unigene97147_All	11	79	10.6899	79.7259	2.8988	up	2.97478e-12	1.04348e-09
Unigene67648_All	797.333	296.667	778.808	297.931	-1.38629	down	3.8536e-13	1.59721e-10
Unigene33861_All	331.667	132.333	323.949	132.696	-1.28764	down	6.5931e-09	9.79961e-07
CL6419.Contig3_All	245.667	476.667	239.077	478.984	1.0025	up	6.72946e-07	5.08272e-05
Unigene79170_All	178.333	80.3333	173.77	81.4707	-1.09282	down	1.56975e-05	0.000656993
Unigene75373_All	0	22	0.01	22.2904	11.1222	up	5.12793e-09	7.86022e-07
Unigene63130_All	11.6667	56.6667	11.2886	57.5539	2.35004	up	1.93377e-07	1.78703e-05
CL2072.Contig10_All	224.333	105.333	219.405	105.059	-1.0624	down	1.16092e-05	0.000519281
Unigene77832_All	174.667	79.6667	169.885	80.3605	-1.08	down	2.37303e-05	0.000913349
Unigene73776_All	11.6667	45.3333	11.2753	46.1237	2.03235	up	2.43391e-05	0.000932474
Unigene102807_All	34.3333	95.3333	33.8202	96.0845	1.50642	up	4.01901e-06	0.000221809
Unigene24512_All	107.333	258.667	105.185	259.738	1.30413	up	2.16027e-08	2.68812e-06
Unigene68061_All	45.6667	233.667	44.6125	235.427	2.39976	up	1.67733e-19	2.1013e-16
CL7454.Contig1_All	188.667	41	183.35	40.7497	-2.16974	down	1.76592e-06	0.000113429
Unigene29410_All	234	108	228.325	108.411	-1.07458	down	5.89665e-06	0.000302677
CL5634.Contig1_All	4.66667	51	4.44425	50.4312	3.5043	up	5.81834e-07	4.50065e-05
Unigene13017_All	240	104.667	234.045	103.987	-1.17039	down	2.50352e-05	0.00095497
Unigene52700_All	0	54	0.01	55.9325	12.4495	up	6.03688e-06	0.000309208
Unigene23602_All	64.6667	264.333	63.0162	264.657	2.07033	up	8.19324e-17	6.79175e-14
Unigene2523_All	196	79.6667	191.337	79.5009	-1.26707	down	7.03041e-07	5.25524e-05
Unigene20350_All	152	2	149.557	2.10523	-6.15057	down	4.05344e-21	7.34105e-18
Unigene61311_All	64.6667	205.667	63.6054	208.502	1.71284	up	4.35158e-08	4.94578e-06
Unigene41328_All	2	68.3333	1.95892	70.5242	5.16999	up	2.5702e-05	0.000976195
Unigene58799_All	0.666667	38.6667	0.666311	39.158	5.87697	up	2.22823e-06	0.000136998
CL411.Contig1_All	19	92.6667	18.6056	93.6832	2.33205	up	1.53154e-10	3.57399e-08
Unigene23805_All	52	154	51.0208	154.781	1.60107	up	9.43803e-09	1.33105e-06
Unigene96286_All	0	89.3333	0.01	92.0206	13.1677	up	6.63669e-09	9.83935e-07
CL5599.Contig3_All	44.6667	201	43.4516	201.474	2.21311	up	5.68193e-16	3.96113e-13
Unigene35062_All	371.667	141	363.135	140.618	-1.36873	down	4.11791e-10	8.5338e-08
Unigene88562_All	87.6667	29.3333	85.494	29.2095	-1.54938	down	8.20407e-06	0.000395419
Unigene15195_All	103.667	233.667	101.303	233.643	1.20562	up	3.59714e-07	3.00425e-05
Unigene86124_All	4	225.667	3.93118	231.62	5.88066	up	5.03509e-09	7.73926e-07
Unigene66373_All	70.6667	154.333	68.8675	154.313	1.16396	up	1.32356e-05	0.000576093
Unigene56458_All	578.333	146.333	564.203	147.083	-1.93958	down	5.29946e-12	1.76245e-09
Unigene20818_All	0.666667	22.3333	0.666311	22.815	5.09764	up	1.68278e-07	1.59489e-05
Unigene36033_All	29.6667	124	28.9808	124.922	2.10786	up	3.52867e-11	9.84824e-09
Unigene74243_All	1.66667	308.333	1.61198	315.024	7.61048	up	1.90019e-16	1.44569e-13
CL5802.Contig5_All	109.667	36.3333	106.874	35.8703	-1.57505	down	1.0046e-06	7.03595e-05
Unigene91104_All	158.333	498	154.167	498.502	1.6931	up	4.73082e-16	3.383e-13
Unigene77579_All	752	283.667	731.68	287.122	-1.34955	down	1.17159e-12	4.49788e-10
CL10798.Contig4_All	84	198.667	82.2467	199.239	1.27647	up	3.16897e-07	2.69804e-05
Unigene108108_All	3.33333	27	3.20203	26.8993	3.07051	up	9.91053e-06	0.000459271
CL546.Contig69_All	2	183.333	1.90468	187.292	6.6196	up	1.35505e-10	3.22078e-08
Unigene18470_All	353.667	142.667	344.807	143.077	-1.26899	down	5.93905e-09	8.93098e-07
Unigene73893_All	66.6667	12.6667	64.802	12.9465	-2.32348	down	2.86179e-08	3.45025e-06
Unigene98828_All	243	109.667	237.395	109.756	-1.113	down	2.60408e-06	0.000155683
Unigene12372_All	211	65.3333	206.111	65.1487	-1.66161	down	1.45867e-10	3.43762e-08
Unigene69021_All	14.3333	51	13.9319	51.5306	1.88703	up	2.39378e-05	0.000919468
Unigene68214_All	127.667	37.3333	124.431	37.8283	-1.71781	down	1.46488e-08	1.92944e-06
Unigene79758_All	223	104.667	217.363	103.58	-1.06937	down	1.21305e-05	0.000536827
CL12944.Contig3_All	254.667	122	247.687	121.694	-1.02526	down	1.00626e-05	0.00046495
Unigene97165_All	0.666667	28.3333	0.666311	28.9214	5.4398	up	1.80354e-09	3.14662e-07
Unigene63122_All	18.6667	75	18.51	74.4389	2.00775	up	1.03321e-07	1.05035e-05
CL546.Contig88_All	6.33333	411	6.09239	424.726	6.12338	up	2.53949e-06	0.000152863
Unigene11248_All	497.333	232	486.659	230.994	-1.07506	down	6.9342e-07	5.19731e-05
Unigene20485_All	1	57.6667	1.00851	58.542	5.85918	up	2.60356e-10	5.6706e-08
Unigene24933_All	19.6667	78.3333	19.3881	78.5284	2.01804	up	6.64213e-08	7.15846e-06
Unigene49840_All	10064.7	181.333	9913.21	185.857	-5.73709	down	2.07673e-21	3.84467e-18
Unigene79245_All	167	382.333	163.315	383.355	1.23102	up	6.13639e-09	9.20281e-07
Unigene9140_All	81	6.33333	79.3072	6.19742	-3.67771	down	6.79626e-12	2.17811e-09
CL7289.Contig4_All	335.333	155.667	326.39	155.221	-1.07228	down	9.30399e-07	6.60508e-05
Unigene22634_All	51.3333	235.333	49.8874	234.569	2.23327	up	1.0846e-17	1.02678e-14
Unigene67858_All	387	161.333	376.596	160.319	-1.23207	down	1.13914e-05	0.000512282
Unigene91488_All	48.6667	146	47.298	148.319	1.64885	up	3.10305e-06	0.000179772
Unigene74299_All	10	59	9.82512	59.2974	2.59342	up	9.70929e-09	1.35717e-06
Unigene34894_All	56.3333	148.333	54.964	148.32	1.43216	up	2.55157e-07	2.24703e-05
Unigene14199_All	121.333	261	118.532	263.189	1.15083	up	6.40703e-07	4.86123e-05
CL5535.Contig3_All	430.333	206.667	419.257	207.09	-1.01758	down	7.63094e-07	5.62589e-05
Unigene101463_All	1635.33	400.333	1589.8	398.21	-1.99725	down	1.23649e-17	1.15095e-14
Unigene47638_All	59.3333	154	57.9048	155.127	1.4217	up	2.49004e-07	2.20215e-05
Unigene102224_All	135.333	265	132.457	265.368	1.00247	up	8.48622e-06	0.000405366
Unigene21956_All	0	20.3333	0.01	20.8961	11.029	up	8.84748e-07	6.33226e-05
Unigene100521_All	44.3333	109	43.375	109.562	1.33682	up	1.28259e-05	0.0005609
Unigene19062_All	33	113.333	32.2887	115.104	1.83383	up	6.70204e-06	0.000336046
CL13474.Contig7_All	359.333	106.333	350.678	107.458	-1.70637	down	2.44625e-14	1.31058e-11
CL546.Contig53_All	16	1299	15.4897	1340.76	6.4356	up	4.72837e-07	3.77676e-05
Unigene16044_All	8.33333	41	8.11415	40.9436	2.33513	up	6.47927e-06	0.00032714
Unigene12696_All	98	240	95.8365	240.875	1.32964	up	2.47184e-08	3.04176e-06
Unigene34624_All	83.3333	233.667	81.1776	234.438	1.53005	up	4.4882e-10	9.2209e-08
CL546.Contig10_All	105.667	2630.33	101.844	2703.65	4.73047	up	2.65395e-06	0.000157911
CL14335.Contig2_All	279.667	119	272.141	118.529	-1.19912	down	1.96446e-07	1.81098e-05
Unigene67776_All	21.3333	75	20.704	75.4964	1.8665	up	7.93221e-07	5.80675e-05
Unigene67563_All	141.667	341.333	138.631	339.422	1.29183	up	4.13413e-08	4.74395e-06
Unigene36936_All	10.3333	1950.33	10.0283	2017.76	7.65253	up	1.44832e-07	1.40381e-05
Unigene18090_All	1519.33	599.333	1484.45	606.145	-1.29219	down	2.56447e-13	1.12444e-10
CL2506.Contig1_All	8.66667	42.3333	8.55919	42.6121	2.31572	up	4.78372e-06	0.000256866
Unigene104356_All	703.667	285	688.719	290.462	-1.24557	down	9.95224e-07	6.98115e-05
Unigene4156_All	119	30.6667	116.164	31.1443	-1.89912	down	2.13196e-09	3.66965e-07
Unigene67156_All	165	22.6667	160.859	22.6054	-2.83105	down	2.27504e-19	2.72707e-16
Unigene43984_All	250.667	69.6667	244.021	70.4126	-1.7931	down	3.72624e-13	1.55215e-10
CL2377.Contig1_All	509.333	219.333	496.097	217.225	-1.19143	down	2.90995e-06	0.000170242
CL6009.Contig1_All	266.333	125.333	259.431	126.324	-1.03822	down	4.81566e-06	0.000258164
Unigene68989_All	56.3333	129.667	55.084	129.834	1.23697	up	1.36885e-05	0.000591482
Unigene100388_All	30	85.6667	29.3355	86.4137	1.55861	up	6.17309e-06	0.000314733
CL13122.Contig1_All	111.667	28	109.043	28.2485	-1.94866	down	2.84201e-09	4.71643e-07
Unigene100129_All	189	74	183.855	73.839	-1.31611	down	3.60773e-07	3.00857e-05
Unigene29258_All	10	84	9.7528	83.1481	3.09179	up	2.55754e-07	2.2511e-05
Unigene41695_All	16.3333	82.3333	15.9175	83.4312	2.38997	up	5.71193e-10	1.14251e-07
Unigene104414_All	8	97	7.79863	96.8814	3.63493	up	1.66078e-18	1.76252e-15
Unigene94460_All	22.6667	162	22.0813	163.114	2.88498	up	4.11109e-20	6.06179e-17
Unigene3518_All	82	203.333	80.2108	202.084	1.33308	up	7.71648e-08	8.1892e-06
Unigene95988_All	1	206.667	1.00851	212.449	7.71875	up	2.47246e-09	4.15698e-07
Unigene39881_All	28	82	27.3099	82.7241	1.59889	up	5.95645e-06	0.000305283
CL377.Contig2_All	125.667	1.33333	123.773	1.32236	-6.54844	down	6.50496e-18	6.37555e-15
CL4814.Contig1_All	118.667	46.3333	115.826	46.3167	-1.32235	down	1.17899e-05	0.000524402
Unigene3904_All	15.3333	86.3333	14.8634	86.0137	2.53281	up	4.16815e-11	1.13851e-08
Unigene63773_All	23.6667	1.66667	23.0661	1.68718	-3.77309	down	5.35049e-06	0.000280872
Unigene63877_All	5.66667	36	5.4489	36.4261	2.74093	up	2.46567e-06	0.000149228
Unigene97018_All	10	97.6667	9.9422	99.4257	3.32198	up	3.96922e-09	6.28653e-07
Unigene53537_All	0.666667	83.3333	0.68439	85.4386	6.96393	up	5.25827e-10	1.06584e-07
Unigene38924_All	0.666667	104.333	0.648231	102.659	7.30714	up	1.15341e-08	1.57394e-06
CL4663.Contig1_All	8.66667	62.6667	8.37543	62.9528	2.91004	up	2.49466e-10	5.47634e-08
CL15656.Contig2_All	41.6667	107	40.9077	107.259	1.39065	up	6.63002e-06	0.000333137
Unigene66412_All	697.333	277	680.114	277.73	-1.29209	down	2.41225e-11	6.91781e-09
Unigene26120_All	2	57	2.00367	58.7517	4.87391	up	2.33655e-05	0.000902519
CL2763.Contig3_All	103	38	100.399	37.2608	-1.43002	down	1.62502e-05	0.000675881
Unigene96225_All	3	353	2.89125	362.442	6.96991	up	1.32686e-10	3.16733e-08
Unigene97060_All	0	53.3333	0.01	54.1187	12.4019	up	4.91831e-20	7.18842e-17
Unigene75153_All	0.666667	25	0.652973	25.6499	5.29578	up	2.10715e-06	0.000131101
CL8441.Contig3_All	420	180	408.895	178.996	-1.1918	down	3.11888e-07	2.66357e-05
Unigene590_All	468	179.667	456.361	182.591	-1.32156	down	1.68734e-09	2.9719e-07
Unigene62467_All	31.6667	87.3333	31.0026	88.1541	1.50764	up	9.28091e-06	0.000435964
Unigene63536_All	2	119	1.90942	122.029	5.99794	up	2.75921e-09	4.59733e-07
Unigene110941_All	0	12.3333	0.01	12.6578	10.3058	up	2.09895e-05	0.000827943
Unigene91062_All	16.6667	66.3333	16.0759	67.3728	2.06726	up	6.81941e-07	5.13205e-05
Unigene55795_All	197.333	519.333	192.393	518.595	1.43055	up	1.65488e-12	6.1138e-10
Unigene30456_All	0.333333	76.3333	0.342195	77.4044	7.82145	up	4.35713e-17	3.78113e-14
Unigene74811_All	4.33333	40.3333	4.19631	40.583	3.27368	up	2.29527e-08	2.83915e-06
Unigene89086_All	140	50	136.355	50.189	-1.44193	down	5.03812e-07	3.97651e-05
Unigene55561_All	53.3333	147.333	52.2639	149.47	1.51597	up	1.66964e-06	0.00010833
Unigene46291_All	32.6667	167.333	31.9684	165.791	2.37464	up	3.60588e-09	5.79977e-07
Unigene101137_All	10.6667	374.333	10.7389	377.586	5.13588	up	3.81455e-65	6.35573e-60
Unigene23652_All	3	190	2.91319	196.643	6.07684	up	1.19651e-05	0.000530496
Unigene98593_All	47.3333	127	45.9989	125.881	1.45239	up	2.33712e-05	0.000902519
CL14567.Contig2_All	231.333	106.333	225.704	106.515	-1.08338	down	5.68033e-06	0.000294476
CL4702.Contig3_All	258	113.667	251.904	113.061	-1.15577	down	9.2924e-07	6.60248e-05
Unigene95161_All	16	72.6667	15.6782	73.4371	2.22775	up	2.04959e-08	2.56263e-06
Unigene54080_All	70.6667	22.3333	68.657	22.5791	-1.60442	down	1.97644e-05	0.000790662
Unigene78781_All	28.3333	78	27.5836	78.3652	1.5064	up	2.34756e-05	0.000905638
CL10264.Contig1_All	15.6667	65	15.1884	66.1	2.12168	up	7.79983e-07	5.7276e-05
CL7011.Contig2_All	113.667	27.6667	110.714	28.3516	-1.96533	down	7.01557e-07	5.2465e-05
Unigene56264_All	135.667	50.3333	132.376	50.9076	-1.37869	down	1.47969e-06	9.73712e-05
Unigene61040_All	5.66667	783.667	5.58317	807.339	7.17595	up	4.45904e-09	6.95001e-07
Unigene4020_All	54.6667	135.667	53.7441	137.033	1.35034	up	1.97703e-06	0.000124118
Unigene57036_All	1143	514	1114.3	516.809	-1.10843	down	7.62679e-10	1.4836e-07
CL6458.Contig1_All	5.66667	96.3333	5.51085	95.9617	4.12211	up	6.49782e-21	1.13964e-17
Unigene3888_All	13.6667	52	13.3818	52.279	1.96596	up	9.58389e-06	0.000447027
Unigene85482_All	10.3333	49.6667	10.1217	49.4476	2.28845	up	1.12947e-06	7.76683e-05
Unigene80581_All	28	81	27.6326	82.2459	1.57357	up	2.56643e-05	0.000975395
Unigene15353_All	55.3333	132	54.2267	132.673	1.2908	up	5.74428e-06	0.000297329
Unigene14479_All	18.3333	107.667	17.7632	107.753	2.60077	up	2.25771e-13	1.00047e-10
Unigene11492_All	250.333	105.667	244.039	105.762	-1.20629	down	3.30948e-07	2.79341e-05
Unigene68755_All	48.6667	132.333	47.7008	133.13	1.48074	up	3.3713e-07	2.83983e-05
CL8827.Contig2_All	48	226.667	46.5994	224.913	2.27098	up	1.04468e-09	1.96681e-07
Unigene68349_All	32	87.3333	31.3344	87.4388	1.48053	up	1.13422e-05	0.000510484
Unigene1550_All	51	320.667	49.8564	320.781	2.68574	up	4.04714e-27	1.68582e-23
Unigene34730_All	51.3333	119.333	50.1927	120.141	1.25918	up	1.94131e-05	0.000778475
Unigene93155_All	27.3333	92.6667	26.6922	93.1848	1.80368	up	1.50796e-07	1.44815e-05
CL14480.Contig2_All	2	41.6667	1.95418	41.0721	4.39353	up	9.26814e-08	9.61544e-06
CL15929.Contig1_All	13	65.3333	12.6574	66.2139	2.38715	up	1.9121e-08	2.4209e-06
Unigene2147_All	202	95.6667	197	95.4528	-1.04533	down	2.53473e-05	0.000965141
CL4497.Contig3_All	341.667	162.667	333.487	163.787	-1.02581	down	1.79625e-06	0.000114802
Unigene8350_All	8.33333	157.333	8.09992	157.326	4.27971	up	3.4835e-31	2.32166e-27
Unigene90992_All	43	171.667	41.9111	171.313	2.03123	up	5.42868e-13	2.19128e-10
Unigene18679_All	12	49.3333	11.6489	49.6646	2.09203	up	6.54332e-06	0.000329376
Unigene24529_All	448	119.667	437.123	118.685	-1.88091	down	6.49412e-12	2.10104e-09
Unigene43969_All	661	215.667	646.462	215.415	-1.58545	down	3.81887e-07	3.15309e-05
CL13061.Contig2_All	294.333	137.333	286.775	136.399	-1.07208	down	2.23427e-06	0.000137268
Unigene24055_All	40.3333	102.667	39.4847	102.863	1.38136	up	1.07291e-05	0.000490173
CL4736.Contig5_All	58.6667	8.66667	57.2052	8.61804	-2.73072	down	6.60813e-09	9.81313e-07
Unigene97001_All	3.66667	33	3.56616	33.5306	3.23303	up	2.0515e-06	0.00012807
CL8970.Contig2_All	10.3333	59.3333	10.0903	59.5138	2.56026	up	1.30423e-08	1.74685e-06
Unigene22664_All	24.3333	75	23.6581	75.5267	1.67466	up	5.88663e-06	0.000302371
Unigene80036_All	56.3333	200.333	54.8413	199.854	1.86561	up	1.5741e-12	5.86743e-10
CL5490.Contig1_All	3	61	2.87317	61.585	4.42186	up	3.28925e-11	9.21088e-09
Unigene61777_All	403.333	105.333	394.235	105.983	-1.89522	down	4.84728e-16	3.45147e-13
CL1175.Contig2_All	182.333	59.6667	178.163	60.5787	-1.55631	down	3.94123e-09	6.25409e-07
Unigene39113_All	113.667	251.333	110.993	253.26	1.19014	up	3.68156e-07	3.05789e-05
Unigene36651_All	24	84.6667	23.3873	85.2735	1.86637	up	2.02334e-07	1.85131e-05
Unigene91623_All	121	29.6667	117.998	30.3883	-1.95718	down	5.5391e-10	1.11194e-07
Unigene62085_All	44.6667	111.667	43.5924	111.732	1.35789	up	8.01354e-06	0.000387689
Unigene69024_All	52	13.6667	50.843	13.9801	-1.86267	down	2.35176e-05	0.000906632
Unigene79344_All	29.3333	128.667	28.5912	129.002	2.17375	up	6.14677e-12	2.00423e-09
Unigene1995_All	28.6667	79	27.9572	79.6383	1.51024	up	2.07005e-05	0.000818285
Unigene33388_All	82.3333	225	80.2094	224.188	1.48286	up	1.57994e-09	2.8005e-07
Unigene93789_All	57.6667	129.333	56.5411	130.991	1.2121	up	2.2529e-05	0.000874589
CL629.Contig3_All	75.3333	167.667	73.6535	167.491	1.18526	up	5.03676e-06	0.000266926
Unigene77677_All	77.3333	196	75.3963	194.982	1.37077	up	3.23492e-07	2.74181e-05
Unigene96758_All	1.33333	734	1.3012	755.889	9.18218	up	1.37441e-10	3.26213e-08
Unigene24746_All	109.667	229.333	107.18	230.798	1.10659	up	3.17617e-06	0.000183493
Unigene1498_All	98	32.3333	95.8682	32.067	-1.57996	down	8.21183e-06	0.000395559
CL1788.Contig1_All	24	138.333	23.1807	137.208	2.56537	up	1.15329e-10	2.80115e-08
Unigene78507_All	44	111	43.1404	111.473	1.36959	up	6.93983e-06	0.000345783
CL546.Contig87_All	5	229.667	4.74169	236.005	5.63727	up	4.45323e-07	3.58969e-05
CL8867.Contig1_All	127	260	124.184	262.517	1.07994	up	2.7032e-06	0.000160347
CL7009.Contig2_All	537.333	256.333	523.389	257.454	-1.02357	down	2.13554e-07	1.93696e-05
CL10836.Contig1_All	26.6667	86.6667	26.1963	86.9262	1.73043	up	6.4878e-07	4.91804e-05
Unigene11720_All	189	60	184.417	61.1299	-1.59303	down	1.11619e-09	2.08261e-07
Unigene15407_All	202.667	66	197.662	67.0044	-1.56071	down	1.05714e-09	1.98578e-07
Unigene39490_All	29.6667	138.667	28.7325	139.487	2.27937	up	3.0329e-13	1.30241e-10
Unigene38907_All	94	224.333	91.6178	225.238	1.29775	up	9.38826e-08	9.72189e-06
Unigene87649_All	324	154.667	315.303	155.005	-1.02443	down	2.59711e-06	0.000155532
Unigene104866_All	73.6667	159	72.2327	160.116	1.1484	up	1.38556e-05	0.000597616
Unigene23970_All	104.667	283.667	102.537	284.376	1.47166	up	1.78154e-10	4.08866e-08
Unigene29270_All	16.6667	68.3333	16.2274	68.394	2.07544	up	2.23966e-07	2.01386e-05
Unigene44515_All	50.6667	130	49.3894	129.769	1.39367	up	1.44558e-06	9.56169e-05
Unigene44255_All	105	244.667	102.655	243.16	1.2441	up	4.43912e-07	3.58004e-05
Unigene24499_All	38.3333	108.333	37.3097	108.783	1.54383	up	9.74692e-07	6.86686e-05
Unigene24278_All	74.3333	158	72.6971	158.128	1.12112	up	2.0501e-05	0.000812909
CL546.Contig36_All	3.33333	280	3.2782	290.515	6.46956	up	2.44299e-05	0.000935738
CL1895.Contig7_All	142	45.3333	138.182	45.5379	-1.60143	down	3.39064e-08	4.00667e-06
CL9284.Contig1_All	33.6667	88	32.8112	87.4002	1.41345	up	2.22404e-05	0.00086601
Unigene33046_All	286.333	132.333	279.62	132.517	-1.07729	down	1.93966e-06	0.000122186
Unigene106779_All	18.6667	81.6667	18.2148	81.663	2.16457	up	8.27568e-09	1.18869e-06
Unigene1865_All	41	111.333	40.2233	111.287	1.46818	up	1.67567e-06	0.000108553
Unigene46880_All	81	241	78.9441	241.992	1.61606	up	4.35193e-11	1.18096e-08
Unigene6330_All	524.333	249.333	511.494	249.804	-1.03392	down	2.12412e-07	1.92765e-05
Unigene80172_All	25	75	24.2654	75.4164	1.63598	up	8.89172e-06	0.000421006
Unigene17592_All	336.333	152	327.875	151.904	-1.10999	down	3.90128e-07	3.20683e-05
CL4319.Contig2_All	137.667	40.3333	133.863	40.7047	-1.71749	down	2.01264e-07	1.84293e-05
Unigene56332_All	58.6667	137	57.4687	137.408	1.25761	up	6.91242e-06	0.000344521
Unigene48172_All	121.333	34.6667	117.783	34.5713	-1.76848	down	1.70107e-08	2.18527e-06
CL12875.Contig1_All	267	62.6667	260.12	62.5156	-2.05689	down	2.26317e-05	0.000878167
Unigene56615_All	143.333	42.3333	139.353	42.4219	-1.71586	down	4.80936e-09	7.42657e-07
Unigene44611_All	39	154	38.0066	154.074	2.0193	up	4.58115e-12	1.54514e-09
CL7799.Contig4_All	36.6667	145.333	35.7967	144.661	2.01477	up	1.11195e-11	3.41199e-09
Unigene97091_All	0	18.3333	0.01	18.9278	10.8863	up	2.4651e-05	0.000942474
Unigene49554_All	108	237.667	105.955	238.941	1.17321	up	6.19257e-07	4.73727e-05
Unigene13449_All	52.3333	146.333	51.2889	147.893	1.52783	up	6.56933e-08	7.08917e-06
Unigene4326_All	29	84.3333	28.3937	84.3382	1.57062	up	5.41301e-06	0.000283707
Unigene101991_All	143.333	57.6667	139.7	58.3517	-1.25949	down	5.46907e-06	0.000286135
Unigene98223_All	253.333	123.333	247.641	122.614	-1.01413	down	1.56029e-05	0.000654185
Unigene107684_All	16.6667	0.666667	16.3131	0.642152	-4.66697	down	2.59369e-05	0.000982842
Unigene78663_All	37	142.333	36.0808	142.712	1.98381	up	3.21385e-11	9.01491e-09
CL7578.Contig6_All	279.333	126.667	273.261	127.266	-1.10243	down	1.27654e-06	8.61461e-05
Unigene45307_All	43.6667	113.333	42.6678	114.754	1.42732	up	5.413e-06	0.000283707
CL8804.Contig4_All	98.6667	21.6667	96.3679	22.1652	-2.12025	down	1.28536e-07	1.27025e-05
Unigene89198_All	31.6667	159.333	30.8162	158.556	2.36324	up	1.18685e-14	6.69439e-12
Unigene52105_All	7.33333	41.3333	7.15514	41.8294	2.54747	up	2.23176e-06	0.000137164
Unigene35007_All	59.3333	157	58.0132	158.083	1.44623	up	1.30413e-07	1.28575e-05
Unigene58647_All	13.6667	60	13.3456	60.1559	2.17234	up	3.86538e-07	3.18517e-05
CL2543.Contig7_All	178.667	65	174.052	65.1186	-1.41838	down	8.63575e-08	9.04951e-06
Unigene28224_All	70.6667	182.667	69.4766	183.348	1.39999	up	5.89044e-08	6.43071e-06
Unigene13616_All	48.6667	194.667	47.5227	196.201	2.04564	up	5.08291e-14	2.60586e-11
Unigene86440_All	0	17.3333	0.01	17.5938	10.7808	up	2.79475e-07	2.42655e-05
Unigene24504_All	37.3333	103.333	36.1536	103.501	1.51743	up	2.24491e-06	0.000137871
Unigene13905_All	760	270	742.243	270.156	-1.4581	down	5.02914e-14	2.59426e-11
Unigene101986_All	47.3333	140	46.4862	141.886	1.60986	up	7.41739e-07	5.49276e-05
Unigene80647_All	90.3333	190.333	88.1649	189.834	1.10646	up	8.26502e-06	0.000397776
Unigene89705_All	57.3333	130.667	56.0496	131.4	1.2292	up	1.56699e-05	0.000656332
Unigene15335_All	32.6667	99	31.7769	100.451	1.66044	up	5.77096e-07	4.47023e-05
Unigene80438_All	77	20.6667	75.1294	20.5457	-1.87054	down	8.20417e-06	0.000395419
Unigene73593_All	43	120	41.8186	120.673	1.52889	up	4.85646e-07	3.85688e-05
CL4755.Contig2_All	64.6667	9.33333	63.2735	9.16132	-2.78797	down	1.45819e-07	1.41174e-05
Unigene50149_All	4	51	3.90835	50.5188	3.69219	up	2.12921e-11	6.21306e-09
Unigene6712_All	23	129.333	22.4464	130.523	2.53975	up	1.03525e-14	5.86705e-12
Unigene100665_All	29.6667	81.3333	28.7058	81.4351	1.50431	up	1.85758e-05	0.000752323
CL2988.Contig1_All	396.333	180	385.532	179.251	-1.10487	down	4.3858e-07	3.54047e-05
Unigene30433_All	0	84	0.01	84.5741	13.046	up	4.6649e-15	2.80256e-12
Unigene99204_All	57.3333	136.333	55.7621	137.948	1.30677	up	4.79655e-06	0.000257389
Unigene12658_All	37	94	36.0447	93.6133	1.37693	up	2.17648e-05	0.000852071
CL9619.Contig1_All	344.333	158	335.631	156.854	-1.09745	down	5.58384e-07	4.34346e-05
Unigene93924_All	296	139.667	288.58	141.555	-1.02761	down	2.90494e-06	0.000170009
CL6198.Contig1_All	169.333	50	165.681	51.0259	-1.6991	down	5.52193e-10	1.10983e-07
CL5714.Contig1_All	61	265.333	59.531	270.214	2.18239	up	2.78851e-06	0.000164233
CL13357.Contig1_All	274	80	267.793	82.0264	-1.70696	down	7.36051e-10	1.43774e-07
Unigene54913_All	512	184.333	498.841	183	-1.44673	down	2.81465e-12	9.93582e-10
CL546.Contig28_All	7	235	6.71395	239.499	5.15671	up	9.83395e-12	3.06264e-09
Unigene30144_All	1.33333	83	1.3507	85.6749	5.98709	up	5.05001e-06	0.000267458
Unigene47723_All	54.6667	142.333	53.1834	142.948	1.42644	up	4.72582e-07	3.77653e-05
Unigene8428_All	12.3333	48.3333	12.0767	48.5625	2.00761	up	1.33116e-05	0.000578194
Unigene45459_All	40.3333	110.667	39.2011	110.664	1.49722	up	1.45929e-06	9.63187e-05
Unigene66453_All	263	113	255.776	113.624	-1.17061	down	3.94996e-07	3.23885e-05
Unigene95029_All	21.3333	67	20.8439	67.9237	1.70429	up	1.1391e-05	0.000512282
Unigene25606_All	180	81	175.955	82.1431	-1.099	down	1.4366e-05	0.000613911
Unigene100818_All	54.3333	188.333	52.5406	187.763	1.83741	up	1.15139e-10	2.80115e-08
Unigene65052_All	0	12.3333	0.01	12.2241	10.2555	up	2.49641e-05	0.000952479
CL3848.Contig2_All	302.333	144.667	295.193	144.258	-1.033	down	3.96655e-06	0.000220006
Unigene604_All	10.3333	70	10.1578	70.18	2.78847	up	8.43016e-11	2.11858e-08
Unigene13461_All	94.3333	21.3333	91.8554	21.6064	-2.08791	down	3.87784e-09	6.17704e-07
Unigene104849_All	266.333	109	260.746	109.928	-1.24609	down	8.12134e-08	8.54808e-06
Unigene12633_All	236.333	86	230.573	86.5125	-1.41424	down	6.17955e-09	9.25921e-07
Unigene70714_All	7.66667	39.6667	7.64968	40.2565	2.39575	up	5.06749e-06	0.000268299
Unigene56927_All	28.3333	98.6667	27.6408	98.0284	1.8264	up	4.77883e-08	5.38489e-06
CL14260.Contig2_All	18.6667	101.333	18.2148	102.161	2.48766	up	3.73887e-12	1.27135e-09
Unigene62498_All	260.333	118.667	254.291	118.746	-1.0986	down	2.27236e-06	0.000139197
Unigene52731_All	0.666667	40	0.666311	41.0969	5.94669	up	8.8999e-07	6.36158e-05
Unigene67145_All	112	40.3333	109.466	40.5336	-1.43329	down	3.91863e-06	0.000218074
Unigene47782_All	21.6667	67	21.1843	67.3076	1.66777	up	1.46062e-05	0.000621466
Unigene73673_All	26	88.3333	25.3424	88.9214	1.81098	up	2.44645e-07	2.16997e-05
Unigene9859_All	0	19	0.01	19.3759	10.92	up	1.71208e-07	1.61806e-05
Unigene35485_All	549.667	130.667	535.765	131.899	-2.02216	down	2.1779e-10	4.8578e-08
Unigene6860_All	86	17	84.1831	17.0425	-2.3044	down	4.58298e-07	3.67826e-05
Unigene35175_All	489.333	236.667	477.02	234.324	-1.02554	down	2.13495e-06	0.000132435
Unigene79514_All	78.6667	185.667	77.5313	186.042	1.26278	up	5.63225e-07	4.37498e-05
Unigene84771_All	3.66667	43	3.51666	42.2652	3.58719	up	1.62156e-05	0.000674608
CL546.Contig57_All	5.66667	462.667	5.4489	474.149	6.44323	up	4.23348e-11	1.15446e-08
Unigene31097_All	0	94.6667	0.01	97.7855	13.2554	up	8.65301e-08	9.0619e-06
CL2072.Contig13_All	649	285	633.107	284.9	-1.15199	down	3.24632e-09	5.30809e-07
Unigene9113_All	42	6.33333	41.0339	6.36482	-2.68862	down	7.32754e-07	5.44987e-05
Unigene100864_All	80	185.333	77.8769	185.799	1.25448	up	9.32662e-07	6.6159e-05
Unigene53947_All	3.66667	26.6667	3.69657	27.0517	2.87146	up	1.89393e-05	0.000764172
Unigene56912_All	32	161.333	31.3744	161.712	2.36576	up	1.64178e-15	1.0644e-12
CL5079.Contig4_All	509.333	126.333	496.855	127.594	-1.96127	down	2.42001e-20	3.84016e-17
Unigene3071_All	37.3333	146.333	36.3869	148.326	2.02729	up	6.74173e-11	1.74968e-08
Unigene48957_All	73.3333	166.333	71.7105	167.891	1.22727	up	3.31819e-06	0.000189859
Unigene72954_All	321.667	122	313.567	120.957	-1.37429	down	1.47326e-09	2.64232e-07
CL7626.Contig4_All	175	74	170.196	74.3106	-1.19555	down	4.19954e-06	0.000230173
Unigene77574_All	177.333	65.3333	172.323	64.5971	-1.41557	down	2.15134e-07	1.94705e-05
Unigene66420_All	49	141.667	48.142	141.667	1.55713	up	4.30687e-08	4.91509e-06
Unigene51739_All	69	17.3333	67.243	17.4188	-1.94874	down	9.86199e-07	6.93035e-05
Unigene62808_All	54.6667	8.33333	53.0722	8.32933	-2.67168	down	3.42587e-07	2.87418e-05
Unigene45478_All	60.6667	134.667	59.4306	135.44	1.18837	up	2.18307e-05	0.000853846
Unigene68251_All	140.667	53.3333	137.374	52.734	-1.38131	down	1.81973e-06	0.000116035
CL11879.Contig2_All	233.667	97.3333	228.35	98.0414	-1.21978	down	3.63737e-07	3.03025e-05
Unigene105833_All	66.6667	192	65.6367	194.709	1.56874	up	2.5638e-06	0.000154048
CL13457.Contig2_All	338.667	86	329.995	85.9113	-1.94152	down	5.65515e-09	8.55813e-07
Unigene80336_All	597.333	264.333	582.434	264.57	-1.13844	down	6.92578e-09	1.0185e-06
Unigene50484_All	613.667	231.333	597.168	231.192	-1.36904	down	5.16578e-12	1.72487e-09
Unigene35533_All	24	71.6667	23.5796	71.9966	1.61039	up	1.36793e-05	0.000591351
Unigene80241_All	5.66667	43.6667	5.49366	43.7823	2.99451	up	4.0941e-08	4.71317e-06
CL11498.Contig1_All	244.333	44	238.086	43.6563	-2.44722	down	5.81541e-08	6.36213e-06
Unigene1903_All	50.6667	124	49.2074	124.614	1.34051	up	5.47637e-06	0.000286326
Unigene30498_All	8.66667	54	8.41159	54.0761	2.68454	up	1.88048e-08	2.38631e-06
Unigene74521_All	1.33333	53.6667	1.33736	54.8905	5.35909	up	2.28612e-09	3.87497e-07
Unigene78082_All	370.333	174	360.321	177.309	-1.02301	down	7.74164e-07	5.68738e-05
Unigene105537_All	16.6667	844	16.5795	864.836	5.70495	up	1.4886e-10	3.49008e-08
CL13280.Contig13_All	145	50.6667	141.455	51.1734	-1.46688	down	2.18987e-07	1.97656e-05
Unigene107391_All	33	5	32.0498	4.84471	-2.72583	down	1.09114e-05	0.000496242
Unigene77323_All	202	85	196.279	85.3608	-1.20126	down	1.38856e-06	9.24698e-05
Unigene82767_All	122.333	250.667	119.535	250.777	1.06898	up	3.3197e-06	0.000189881
Unigene79652_All	284.667	125.667	277.69	126.689	-1.13218	down	5.166e-07	4.06397e-05
Unigene45285_All	68.3333	152.667	66.9404	152.816	1.19085	up	8.56482e-06	0.000407963
Unigene60034_All	13	49.6667	12.7869	49.4286	1.95068	up	1.43332e-05	0.000612982
CL546.Contig84_All	0.666667	121.333	0.621556	124.978	7.65157	up	9.5641e-08	9.8489e-06
CL15592.Contig1_All	21.3333	66	20.8791	66.8026	1.67784	up	1.59165e-05	0.000664991
Unigene104589_All	103	236.333	100.303	236.953	1.24024	up	1.97521e-07	1.81626e-05
Unigene24899_All	6.33333	92	6.39797	94.3078	3.88169	up	2.34998e-06	0.000143156
Unigene62889_All	13.3333	261	12.9329	267.667	4.37132	up	8.46216e-07	6.11691e-05
CL1492.Contig3_All	679.667	201.667	662.277	203.276	-1.70399	down	8.30181e-18	8.05113e-15
Unigene103016_All	29	91.6667	28.2499	92.2767	1.70772	up	5.95488e-07	4.59135e-05
Unigene107371_All	11.3333	50	10.9692	50.4894	2.20252	up	2.57713e-06	0.000154681
CL9531.Contig1_All	116.333	26.6667	113.756	26.7094	-2.09052	down	2.46369e-07	2.18232e-05
Unigene25537_All	84.3333	208	82.0139	209.245	1.35125	up	6.82829e-08	7.33537e-06
Unigene89909_All	345.667	159	337.299	159.972	-1.07621	down	5.76773e-07	4.4698e-05
Unigene32419_All	85	20.6667	82.7297	20.6599	-2.00157	down	5.66928e-08	6.22679e-06
Unigene65519_All	238.333	112.333	232.466	111.853	-1.05542	down	9.29931e-06	0.000436337
Unigene85337_All	7.66667	73.6667	7.49645	73.8164	3.29966	up	1.52847e-13	6.99643e-11
Unigene63482_All	1.66667	49	1.59864	48.7446	4.93032	up	4.77327e-14	2.46991e-11
Unigene45676_All	381.667	163.333	372.668	163.418	-1.18933	down	2.81241e-08	3.40303e-06
CL2860.Contig1_All	272.667	130.667	266.454	131.286	-1.02117	down	6.96118e-06	0.000346744
CL3436.Contig2_All	58	16.3333	56.4761	16.3395	-1.78928	down	2.21675e-05	0.000864787
Unigene84933_All	10.3333	81.6667	10.0911	81.8419	3.01975	up	3.13071e-13	1.34096e-10
Unigene34654_All	202	405	197.038	405.5	1.04123	up	4.7574e-07	3.79449e-05
Unigene6832_All	241.667	112.333	236.312	113.367	-1.05969	down	6.2735e-06	0.000318197
Unigene53123_All	1.66667	32.3333	1.6929	32.8429	4.27802	up	4.36655e-09	6.85071e-07
CL5016.Contig1_All	104.333	35.6667	101.396	36.1298	-1.48874	down	2.72806e-06	0.000161415
Unigene100399_All	72	217.667	70.0267	218.395	1.64096	up	9.03204e-11	2.24277e-08
Unigene67823_All	47	132.667	45.6271	133.734	1.5514	up	1.43547e-07	1.3938e-05
Unigene72457_All	5.66667	159.667	5.67357	161.832	4.83409	up	9.30899e-23	2.01434e-19
Unigene8927_All	0.333333	35	0.342195	35.8109	6.70944	up	2.14623e-09	3.69041e-07
Unigene41472_All	6	36.3333	5.83111	36.593	2.64973	up	3.38219e-06	0.000192793
Unigene24401_All	34.3333	91.3333	33.6812	91.3946	1.44017	up	1.22057e-05	0.000539582
Unigene2171_All	194	430.667	189.141	430.157	1.1854	up	8.77014e-09	1.24681e-06
CL13934.Contig2_All	138	43.3333	134.288	43.4327	-1.62848	down	3.15686e-08	3.76244e-06
Unigene102910_All	19	62.6667	18.6684	62.1845	1.73595	up	1.12712e-05	0.000508524
Unigene29132_All	10	55.3333	9.88322	55.4175	2.48729	up	5.51849e-08	6.08927e-06
Unigene8363_All	80.6667	15.6667	78.4928	15.5072	-2.33963	down	1.18653e-05	0.000527195
Unigene62681_All	45.3333	129.333	44.3921	131.048	1.56172	up	2.96215e-06	0.00017275
Unigene90216_All	146	301.667	142.854	302.688	1.08329	up	8.90657e-07	6.36361e-05
Unigene1330_All	63	145.333	61.7554	144.953	1.23095	up	6.01615e-06	0.000308241
Unigene66782_All	206.667	60.6667	201.23	60.163	-1.7419	down	1.11028e-06	7.6665e-05
Unigene42387_All	5.66667	35.3333	5.507	35.5671	2.6912	up	3.58464e-06	0.000201915
Unigene49563_All	298.333	108	291.035	107.483	-1.43709	down	3.39073e-09	5.49569e-07
CL10557.Contig2_All	15.6667	57.3333	15.3446	56.8723	1.89	up	6.65327e-06	0.000334103
Unigene31191_All	4.66667	42	4.60134	41.7222	3.18069	up	2.73289e-07	2.38459e-05
Unigene21167_All	0	82.3333	0.01	84.2718	13.0408	up	9.28846e-13	3.63292e-10
Unigene77326_All	437.667	203	426.956	202.156	-1.07861	down	2.14514e-07	1.94355e-05
Unigene3613_All	17.3333	59.3333	16.9032	60.092	1.82988	up	1.03664e-05	0.000476738
Unigene8103_All	115	227.333	112.491	229.69	1.02988	up	1.43092e-05	0.000612423
Unigene41183_All	6.33333	36.6667	6.07906	37.1823	2.6127	up	4.36839e-06	0.000237938
Unigene13568_All	35	145.667	34.1077	146.296	2.10072	up	2.71129e-12	9.65279e-10
Unigene31096_All	19.3333	0.666667	18.7184	0.642152	-4.8654	down	3.84846e-06	0.000214671
Unigene1472_All	18.3333	143.667	17.8575	142.901	3.00042	up	1.67818e-16	1.29451e-13
Unigene15179_All	19.6667	144.333	19.2262	143.965	2.90457	up	6.58914e-19	7.51965e-16
Unigene97260_All	0	20.3333	0.01	20.7516	11.019	up	2.01215e-08	2.52646e-06
Unigene43682_All	659.667	301.333	643.573	300.755	-1.09751	down	1.54425e-08	2.01646e-06
Unigene79457_All	83.6667	179	81.6808	179.293	1.13425	up	8.27289e-06	0.00039781
CL2469.Contig5_All	1241.67	537.333	1211.61	539.122	-1.16824	down	8.48159e-11	2.12829e-08
Unigene87452_All	41	8.66667	39.9427	8.59528	-2.21631	down	2.13117e-05	0.000837481
Unigene71307_All	11	51.3333	10.7936	51.671	2.25918	up	1.02835e-06	7.18716e-05
Unigene15329_All	101.667	213.333	99.3312	214.12	1.1081	up	4.52051e-06	0.000245262
Unigene42054_All	0.666667	66	0.652973	67.9971	6.70231	up	5.51623e-07	4.29688e-05
Unigene73644_All	50.3333	118.667	49.3223	118.933	1.26983	up	1.55824e-05	0.000653532
Unigene78969_All	63.3333	168	61.8493	168.148	1.44291	up	6.66964e-08	7.18347e-06
CL546.Contig79_All	3.33333	199	3.21537	202.209	5.97472	up	2.72243e-14	1.44922e-11
Unigene65297_All	0	13.3333	0.01	13.6038	10.4098	up	8.93865e-06	0.000422988
Unigene2644_All	34	121	33.5313	120.703	1.84788	up	2.24969e-09	3.82879e-07
CL3226.Contig2_All	282	56.6667	273.493	56.2948	-2.28043	down	1.95189e-15	1.25084e-12
Unigene90314_All	18.3333	62	18.0193	62.8013	1.80125	up	8.16259e-06	0.000394099
Unigene68244_All	366	166.333	356.625	166.583	-1.09817	down	5.19988e-06	0.000274052
Unigene24991_All	99.6667	235.333	97.2656	236.726	1.28322	up	8.68117e-08	9.07997e-06
CL546.Contig12_All	10.6667	866	10.3619	892.774	6.42893	up	1.96305e-07	1.81098e-05
Unigene75328_All	57	5.33333	56.087	5.53662	-3.34059	down	2.58629e-06	0.00015512
Unigene50556_All	21.6667	145	21.0414	144.204	2.77681	up	1.20862e-17	1.13134e-14
CL12375.Contig1_All	9.33333	63	9.20357	63.7513	2.79219	up	5.28154e-10	1.06926e-07
Unigene12606_All	57	154	55.7664	154.039	1.46583	up	9.63955e-08	9.92046e-06
Unigene79745_All	30.3333	89.3333	29.8434	89.7002	1.5877	up	2.59482e-06	0.000155463
CL2397.Contig3_All	34.3333	136.667	33.4681	138.161	2.04549	up	2.37916e-11	6.83467e-09
Unigene9430_All	6.66667	40.3333	6.47075	40.7275	2.654	up	1.06122e-06	7.3859e-05
Unigene101164_All	128	34.3333	124.249	34.0389	-1.86797	down	2.15569e-09	3.69524e-07
Unigene53446_All	3	76	3.06168	76.5072	4.6432	up	1.33303e-19	1.72176e-16
CL5591.Contig1_All	181.333	61	176.255	60.3452	-1.54635	down	9.68933e-09	1.35665e-06
Unigene24169_All	140.667	58.3333	136.694	58.6134	-1.22165	down	1.19934e-05	0.000531466
Unigene42013_All	0	24.3333	0.01	24.7985	11.276	up	6.69698e-10	1.32208e-07
Unigene1373_All	199.667	88	194.331	87.1645	-1.1567	down	4.88567e-06	0.000260994
Unigene98391_All	145.333	44.3333	141.778	44.9114	-1.65848	down	1.67737e-08	2.16749e-06
Unigene100994_All	138.667	273	135.662	274.31	1.01579	up	6.24565e-06	0.000317406
Unigene19224_All	416.333	195.333	406.621	197.3	-1.0433	down	4.02509e-07	3.29074e-05
Unigene62451_All	16	67	15.5125	67.7372	2.12652	up	1.96664e-07	1.81098e-05
Unigene12190_All	275.667	103.667	269.152	103.645	-1.37676	down	4.25303e-09	6.68519e-07
Unigene42181_All	0.333333	278.333	0.310778	277.644	9.80314	up	3.2772e-19	3.81847e-16
Unigene32952_All	263	107.333	256.356	109.104	-1.23245	down	7.46503e-06	0.000366257
CL7546.Contig2_All	535	151	520.508	152.3	-1.773	down	1.14019e-17	1.07331e-14
Unigene79021_All	181.667	380	176.948	378.694	1.09771	up	1.61059e-07	1.5352e-05
Unigene56881_All	23.6667	84.3333	23.2603	84.8099	1.86637	up	1.7726e-07	1.66486e-05
Unigene89640_All	85	371.333	83.1601	373.343	2.16654	up	4.23068e-21	7.57965e-18
Unigene66870_All	1149	554.667	1118.33	557.582	-1.00409	down	1.97439e-08	2.48842e-06
Unigene61015_All	507.667	210.667	494.889	212.578	-1.21911	down	1.30773e-09	2.37096e-07
CL8005.Contig1_All	25	73.6667	24.2624	74.7865	1.62405	up	1.70777e-05	0.000702756
Unigene98782_All	603	181.333	588.032	182.886	-1.68495	down	6.98189e-17	5.8753e-14
Unigene35079_All	37	112.333	36.039	111.16	1.62501	up	2.20457e-05	0.000860842
Unigene57768_All	65	142	63.4888	142.595	1.16735	up	2.18483e-05	0.000854334
Unigene80192_All	276.667	62.3333	269.721	61.9605	-2.12205	down	2.31855e-17	2.09952e-14
Unigene55593_All	221	103.667	215.782	103.98	-1.05326	down	1.22568e-05	0.000541555
Unigene55926_All	73.6667	182	71.8109	182.398	1.34482	up	2.0529e-07	1.87475e-05
Unigene34983_All	417	168.667	407.157	168.749	-1.27071	down	1.89594e-09	3.30092e-07
Unigene34463_All	223	90.6667	217.483	91.6578	-1.24657	down	2.61628e-07	2.29673e-05
CL9307.Contig3_All	108.667	26.6667	106.264	26.9681	-1.97833	down	2.59516e-09	4.35449e-07
Unigene29374_All	12.6667	50	12.3685	50.6226	2.0331	up	8.77372e-06	0.000416247
Unigene104938_All	118.667	360.667	115.979	364.248	1.65106	up	1.24517e-13	5.82775e-11
CL546.Contig34_All	0.666667	182.333	0.621556	186.913	8.23226	up	7.97999e-10	1.54426e-07
Unigene12020_All	133	259	129.704	259.433	1.00013	up	1.10814e-05	0.000502275
Unigene12829_All	35.6667	111	34.7168	112.135	1.69153	up	1.65493e-06	0.000107627
Unigene29344_All	17.3333	71.3333	16.8813	71.7535	2.08763	up	1.2347e-07	1.22454e-05
Unigene93739_All	19.6667	80.3333	19.1815	80.4398	2.06819	up	3.26662e-08	3.87938e-06
Unigene54035_All	0	22.3333	0.01	22.0085	11.1038	up	2.59328e-08	3.17711e-06
CL7321.Contig1_All	18.6667	73.3333	18.1777	73.8474	2.02237	up	1.80398e-07	1.68578e-05
Unigene91288_All	403	193.667	391.494	192.805	-1.02185	down	1.08802e-06	7.55978e-05
Unigene69712_All	44.3333	109.667	43.196	109.512	1.34212	up	1.126e-05	0.000508297
CL1352.Contig2_All	298	140.667	291.233	141.059	-1.04587	down	2.85803e-06	0.000167912
Unigene6366_All	102.667	238.667	100.191	240.332	1.26227	up	1.22978e-07	1.22186e-05
Unigene36562_All	170	76.3333	165.96	77.4427	-1.09964	down	1.92463e-05	0.000773464
Unigene84829_All	8.33333	55.6667	8.16364	55.1509	2.7561	up	9.48602e-08	9.79877e-06
Unigene86036_All	9	100	8.71288	100.321	3.52533	up	3.00998e-18	3.11501e-15
Unigene50009_All	86	184.333	83.6775	185.724	1.15025	up	6.51947e-06	0.000328672
CL9939.Contig1_All	275.333	111.333	269.171	112.714	-1.25586	down	4.32474e-08	4.92788e-06
Unigene102381_All	52.3333	147.667	50.8633	149.162	1.55218	up	4.8882e-08	5.49199e-06
CL1060.Contig2_All	8.33333	61.3333	8.19892	61.5316	2.90782	up	2.86274e-10	6.17074e-08
Unigene76664_All	67.3333	20.6667	65.6207	20.2947	-1.69304	down	2.00703e-05	0.000800784
Unigene34771_All	402.333	195	392.869	196.094	-1.00251	down	1.40577e-06	9.33545e-05
CL9373.Contig7_All	13	87.3333	12.5356	88.6715	2.82244	up	2.56205e-11	7.29717e-09
Unigene11661_All	65.6667	193	64.394	192.984	1.58349	up	9.13752e-10	1.73799e-07
Unigene101414_All	15	54.3333	14.7058	54.6083	1.89273	up	1.15011e-05	0.000515563
Unigene78579_All	133	49.3333	130.293	49.9766	-1.38244	down	8.5308e-06	0.000406924
Unigene19732_All	14.6667	67.3333	14.2646	67.8586	2.25009	up	4.92365e-08	5.52436e-06
Unigene66410_All	127.333	278.333	124.129	276.8	1.157	up	5.44564e-06	0.000285328
CL7210.Contig2_All	298.333	128.333	290.313	127.888	-1.18273	down	1.76761e-07	1.66205e-05
Unigene101662_All	44.6667	132.667	43.6001	134.088	1.62077	up	4.39953e-08	4.98328e-06
CL12539.Contig2_All	161.667	334.667	157.327	333.722	1.08488	up	1.17839e-06	8.05008e-05
Unigene23631_All	62	145.667	60.4156	146.246	1.27541	up	3.92212e-06	0.000218196
Unigene85842_All	3	71.3333	2.95794	70.1102	4.56696	up	1.43156e-07	1.39162e-05
Unigene51255_All	12	69.6667	11.6175	70.5988	2.60335	up	8.69806e-10	1.66581e-07
CL7355.Contig2_All	41.3333	111	40.3581	110.949	1.45896	up	2.14806e-06	0.000133001
CL13050.Contig2_All	232.667	74	226.408	74.6304	-1.60109	down	1.92654e-05	0.000773859
Unigene25402_All	309.667	131.667	302.587	131.118	-1.20649	down	9.33652e-08	9.68035e-06
Unigene45501_All	148	49.3333	143.807	49.0218	-1.55264	down	6.27549e-08	6.80736e-06
CL2697.Contig4_All	121.333	338.333	118.715	341.323	1.52364	up	9.14025e-12	2.85728e-09
CL10114.Contig1_All	5	41.3333	4.94828	41.9208	3.08267	up	4.20894e-08	4.81652e-06
Unigene87944_All	729.333	316	710.322	315.237	-1.17204	down	1.92098e-05	0.00077274
CL12745.Contig1_All	6.66667	48	6.42599	48.7912	2.92463	up	1.85151e-08	2.36085e-06
Unigene50644_All	158.333	331.667	155.028	334.244	1.10837	up	3.29583e-07	2.78453e-05
CL13496.Contig1_All	174	58	169.772	57.6172	-1.55902	down	1.13839e-08	1.55855e-06
CL7692.Contig1_All	89.6667	9.66667	87.9138	9.66307	-3.18554	down	1.23617e-14	6.9117e-12
Unigene78399_All	258.667	107.667	251.846	108.575	-1.21386	down	1.72056e-07	1.62423e-05
Unigene33463_All	118.333	45.3333	114.911	45.7129	-1.32985	down	8.44339e-06	0.000403795
Unigene30204_All	5.66667	31.6667	5.48418	32.1816	2.55289	up	2.34029e-05	0.000903402
Unigene105962_All	50	150.667	48.7765	152.571	1.64522	up	7.54436e-09	1.09976e-06
Unigene14146_All	30	90.6667	29.5421	90.1437	1.60946	up	8.42946e-06	0.00040336
Unigene13000_All	44.6667	187	43.6935	188.689	2.11052	up	2.3875e-14	1.28323e-11
Unigene9767_All	0	105.667	0.01	105.967	13.3713	up	5.16426e-36	5.06152e-32
Unigene75034_All	0	87.6667	0.01	91.0638	13.1527	up	4.80647e-06	0.000257838
Unigene95548_All	8	38.3333	7.79863	38.4701	2.30245	up	1.5187e-05	0.000641099
Unigene54496_All	114.667	37.3333	112.008	37.2273	-1.58917	down	4.56067e-07	3.66742e-05
Unigene100193_All	249	91.3333	242.332	91.7675	-1.40093	down	4.89918e-09	7.54428e-07
Unigene85984_All	32.3333	4.66667	31.5272	4.62441	-2.76926	down	9.01733e-06	0.000425985
Unigene86127_All	0.333333	27.3333	0.310778	27.9298	6.48978	up	2.66661e-08	3.25022e-06
Unigene68121_All	81.3333	25	79.3968	25.0336	-1.66521	down	4.00935e-06	0.000221569
Unigene1421_All	41	110	39.9664	111.319	1.47784	up	2.25677e-06	0.000138344
Unigene44713_All	372.333	107.333	362.397	106.749	-1.76334	down	1.72884e-13	7.84896e-11
Unigene53154_All	2.66667	24.3333	2.65665	24.7985	3.22257	up	1.24122e-05	0.00054635
Unigene37211_All	17	56.3333	16.5382	57.1775	1.78965	up	2.38235e-05	0.000916304
CL580.Contig8_All	80.3333	15.6667	78.3943	15.4805	-2.3403	down	3.05055e-09	5.03244e-07
Unigene67277_All	115	46.3333	112.253	46.9747	-1.2568	down	2.56739e-05	0.000975538
Unigene31201_All	1	20.6667	0.977088	21.2153	4.44047	up	1.90573e-05	0.000767721
Unigene45657_All	43.6667	191.333	42.9096	191.787	2.16014	up	3.68367e-15	2.24822e-12
Unigene2717_All	266.667	126.333	259.929	127.122	-1.03191	down	5.74821e-06	0.000297347
Unigene55513_All	299.333	119	291.324	118.053	-1.30319	down	1.44526e-05	0.000616503
Unigene37199_All	8.33333	38.6667	8.26264	39.1963	2.24604	up	1.75584e-05	0.000719514
Unigene1465_All	231.667	99.3333	226.025	99.2717	-1.18702	down	8.81045e-07	6.31118e-05
CL8065.Contig2_All	121.333	47.6667	118.291	47.9736	-1.30203	down	1.12413e-05	0.000507812
Unigene78343_All	507.667	235	494.894	232.523	-1.08975	down	9.42974e-08	9.75273e-06
Unigene25553_All	183.333	61.6667	178.969	62.8626	-1.50944	down	7.89653e-09	1.14075e-06
Unigene64655_All	0.666667	172	0.648231	174.645	8.0737	up	1.06087e-28	5.70193e-25
CL13906.Contig2_All	97.6667	227	95.74	227.697	1.24992	up	1.82673e-07	1.70418e-05
CL15191.Contig5_All	252.667	83.3333	246.021	82.5173	-1.57601	down	1.35111e-10	3.21599e-08
Unigene34448_All	61.3333	174.667	60.0216	174.794	1.5421	up	6.83111e-09	1.00546e-06
Unigene57033_All	26	89	25.3234	89.0691	1.81445	up	2.03937e-07	1.86394e-05
Unigene7400_All	1550.67	438.667	1514.86	443.101	-1.77348	down	1.06188e-22	2.21161e-19
Unigene69670_All	89.6667	189	87.254	191.281	1.1324	up	8.27181e-06	0.00039781
Unigene59170_All	148	55	144.509	55.4864	-1.38095	down	7.43411e-07	5.49781e-05
Unigene3250_All	62	150	60.9174	151.137	1.31093	up	1.59529e-06	0.000104155
CL14560.Contig3_All	49.6667	126	48.4266	126.266	1.3826	up	2.33283e-06	0.00014243
Unigene40899_All	0	23.6667	0.01	24.2438	11.2434	up	1.4606e-08	1.92533e-06
Unigene47179_All	60.3333	136	58.9589	136.271	1.2087	up	1.52004e-05	0.000641505
CL7396.Contig2_All	104.333	212	102.002	213.254	1.06398	up	1.05344e-05	0.000482867
Unigene24640_All	403.333	185.333	392.905	186.092	-1.07816	down	2.38771e-07	2.12405e-05
Unigene53159_All	1.66667	347.333	1.67956	354.064	7.71978	up	1.16728e-20	1.96455e-17
CL8983.Contig1_All	30.3333	89.3333	29.6815	88.9926	1.58412	up	2.70327e-06	0.000160347
Unigene42272_All	0.333333	21	0.324115	21.2644	6.03579	up	1.05928e-07	1.07423e-05
CL4478.Contig3_All	52.6667	145.667	51.4749	147.874	1.52243	up	2.29752e-06	0.000140531
Unigene68274_All	28.6667	108	28.0209	108.107	1.94788	up	2.97808e-09	4.92263e-07
Unigene61910_All	930	273	908.331	274.189	-1.72805	down	1.40765e-19	1.79038e-16
Unigene89861_All	267.667	89	261.153	89.2746	-1.54857	down	8.8774e-11	2.21427e-08
CL14123.Contig1_All	6	36.6667	5.81303	36.859	2.66465	up	2.88052e-06	0.000168876
Unigene13892_All	73	202	71.3627	203.667	1.51297	up	3.15777e-09	5.18877e-07
Unigene55516_All	143.333	50.3333	139.177	50.28	-1.46886	down	1.93051e-05	0.000775264
Unigene64302_All	0.333333	432.333	0.324115	443.201	10.4172	up	2.33314e-11	6.71405e-09
Unigene51466_All	118	231.333	115.277	234.121	1.02215	up	1.61201e-05	0.00067198
Unigene80255_All	118.333	232.667	115.813	233.134	1.00937	up	1.47885e-05	0.000627618
CL13570.Contig1_All	25.3333	92.3333	24.6437	92.3788	1.90634	up	4.31961e-08	4.92624e-06
Unigene55510_All	249.667	119	243.769	118.404	-1.0418	down	9.69442e-06	0.000450943
Unigene15198_All	34.6667	93.3333	33.6769	94.1693	1.4835	up	8.27794e-06	0.000397938
Unigene12558_All	50	248.667	48.9448	248.424	2.34358	up	1.24674e-19	1.64864e-16
CL2785.Contig1_All	201.667	430	197.012	429.385	1.12399	up	3.96062e-08	4.57635e-06
Unigene50144_All	97.3333	225.667	95.7564	227.478	1.24829	up	8.34741e-06	0.000400354
Unigene46247_All	277.333	108.333	270.435	108.479	-1.31787	down	1.39912e-08	1.859e-06
Unigene80575_All	79.6667	267.667	77.4289	270.006	1.80205	up	1.3062e-13	6.04547e-11
CL13122.Contig5_All	141.667	34.6667	138.04	35.1037	-1.97539	down	3.70241e-08	4.326e-06
Unigene66772_All	145.667	42.3333	141.791	42.5361	-1.73701	down	2.62106e-09	4.39351e-07
Unigene78638_All	426	163	415.592	162.585	-1.35397	down	1.8249e-10	4.15952e-08
Unigene57139_All	368.667	149	359.723	149.967	-1.26224	down	1.40379e-07	1.36782e-05
Unigene41644_All	4.66667	48	4.57941	48.4869	3.40436	up	4.79404e-10	9.77691e-08
Unigene13276_All	22	74	21.3483	74.0291	1.79397	up	1.84081e-06	0.000116843
Unigene67941_All	10.6667	129	10.599	128.599	3.60087	up	8.78499e-23	1.97802e-19
Unigene84218_All	13.6667	72.3333	13.3732	72.6577	2.44177	up	2.10214e-09	3.62207e-07
Unigene44933_All	47.6667	194.667	46.2954	193.351	2.06228	up	5.11819e-10	1.03871e-07
Unigene100261_All	62.3333	141	60.9006	142.006	1.22143	up	1.09781e-05	0.000498678
Unigene23530_All	122	254.667	119.126	255.786	1.10245	up	1.78917e-06	0.000114481
Unigene36365_All	205	95.6667	199.71	96.3503	-1.05155	down	1.6336e-05	0.000678603
Unigene24229_All	38	122	36.9779	123.159	1.73579	up	1.94843e-08	2.46129e-06
Unigene76670_All	97	32.3333	94.6445	32.2153	-1.55477	down	3.28282e-06	0.000188288
CL8754.Contig1_All	384.667	182.667	375.158	181.359	-1.04865	down	9.24307e-07	6.57303e-05
CL15434.Contig1_All	1.66667	39	1.5939	39.0133	4.61333	up	4.79332e-11	1.28608e-08
Unigene13726_All	51	119.667	49.9572	118.981	1.25197	up	1.65115e-05	0.000684525
Unigene2658_All	26	128	25.3948	128.836	2.34293	up	3.7206e-13	1.55215e-10
Unigene96549_All	11	58	10.7652	57.5753	2.41908	up	5.79974e-08	6.35503e-06
Unigene46355_All	450	133.333	438.842	133.368	-1.71828	down	5.3803e-10	1.08661e-07
CL9280.Contig1_All	36.3333	3	35.3879	2.93343	-3.59259	down	3.94773e-08	4.56463e-06
Unigene57598_All	198.333	70.3333	193.896	70.5298	-1.45897	down	1.57342e-08	2.04973e-06
Unigene89047_All	164	53	159.588	54.3435	-1.55417	down	3.87593e-07	3.19147e-05
Unigene89669_All	15	62.3333	14.782	62.1391	2.07166	up	5.32684e-07	4.16493e-05
Unigene90886_All	23.3333	177.667	22.9951	178.645	2.95769	up	3.28112e-22	6.4317e-19
Unigene74005_All	7.33333	38.6667	7.04666	38.3442	2.444	up	6.45088e-06	0.000326102
Unigene67298_All	145	313	141.81	314.388	1.14859	up	1.80511e-07	1.68589e-05
Unigene35695_All	126	45.3333	123.205	46.5765	-1.40339	down	2.82474e-06	0.000166221
Unigene20967_All	594.333	2.66667	587.181	2.83108	-7.69631	down	1.2153e-16	9.73517e-14
Unigene76542_All	13	883	12.5222	914.591	6.19056	up	9.45362e-06	0.000442083
Unigene2910_All	846.333	239.333	823.359	240.389	-1.77615	down	3.97176e-20	5.90863e-17
Unigene12651_All	67.6667	184	66.5453	184.96	1.4748	up	1.37105e-08	1.82607e-06
Unigene21119_All	1.33333	102	1.28787	104.164	6.33774	up	2.33333e-12	8.37876e-10
Unigene76548_All	19.6667	1968.67	18.9882	2045.67	6.75132	up	2.03805e-05	0.000810113
Unigene12540_All	189	44.3333	183.557	44.744	-2.03646	down	8.73839e-06	0.000415044
Unigene78628_All	37	109	36.2427	109.551	1.59584	up	4.01225e-07	3.28347e-05
CL546.Contig55_All	24.6667	1039	23.8203	1072.78	5.49302	up	5.74252e-06	0.000297329
Unigene102007_All	80	200.667	77.9386	200.926	1.36626	up	5.89353e-08	6.43071e-06
CL8631.Contig2_All	343	162.667	334.881	164	-1.02995	down	1.55771e-06	0.000102022
Unigene70557_All	7	40	6.79012	40.5148	2.57694	up	1.93606e-06	0.000122006
Unigene61750_All	97	252.333	94.4871	253.792	1.42546	up	2.31589e-09	3.91919e-07
Unigene66703_All	93.3333	435.333	90.768	433.369	2.25534	up	1.51608e-16	1.1804e-13
Unigene68090_All	37	97	35.9599	96.5392	1.42473	up	1.01593e-05	0.00046851
Unigene67_All	110.667	42.3333	107.595	42.285	-1.34739	down	1.3544e-05	0.000586455
CL9307.Contig4_All	4715.33	1967.67	4606.35	2008.71	-1.19736	down	4.18824e-08	4.79612e-06
Unigene13639_All	48.3333	124.667	46.9795	125.834	1.42142	up	1.76516e-06	0.000113424
Unigene19995_All	0	35	0.01	34.7913	11.7645	up	1.28911e-13	5.98299e-11
Unigene45597_All	27.3333	78	26.5703	78.1636	1.55668	up	1.38336e-05	0.000596821
Unigene67883_All	54	151.667	52.9216	152.87	1.53038	up	4.15582e-08	4.76555e-06
Unigene84099_All	177	77	172.731	77.4685	-1.15684	down	7.43742e-06	0.000365333
Unigene55112_All	357.333	142	347.631	142.401	-1.2876	down	3.22778e-09	5.28297e-07
CL7966.Contig2_All	212.333	98.3333	206.829	98.1961	-1.0747	down	1.12944e-05	0.00050919
CL5885.Contig4_All	99.3333	35.3333	97.3502	35.9854	-1.43577	down	7.91691e-06	0.000384017
CL13543.Contig2_All	99.6667	37.3333	97.2715	37.0066	-1.39423	down	1.98709e-05	0.000794159
Unigene34557_All	19.6667	70	19.2538	70.8152	1.87891	up	2.48597e-06	0.000150347
Unigene50107_All	11.6667	77.3333	11.3971	76.6389	2.74941	up	2.9245e-10	6.28741e-08
Unigene1198_All	57	179.667	55.793	178.684	1.67925	up	2.93607e-10	6.30415e-08
Unigene51485_All	14	54	13.526	54.4564	2.00937	up	5.77889e-06	0.000298378
Unigene7722_All	53.3333	122.667	51.9011	123.904	1.25538	up	1.97545e-05	0.000790454
Unigene22323_All	181.333	77.3333	177.289	77.7764	-1.1887	down	3.95505e-06	0.000219515
Unigene89103_All	54	156	52.5772	155.76	1.56682	up	1.6158e-08	2.10001e-06
Unigene77417_All	63.3333	146	61.972	145.965	1.23593	up	5.88687e-06	0.000302371
Unigene24625_All	3.33333	131.667	3.27346	135.846	5.37501	up	7.36118e-06	0.000362121
Unigene6385_All	125.667	263	122.711	264.91	1.11024	up	1.36063e-06	9.09002e-05
CL9629.Contig2_All	27	99.6667	26.3186	99.5908	1.91993	up	1.31858e-08	1.76323e-06
Unigene98346_All	1785.67	557.667	1747	567.458	-1.62229	down	6.59878e-16	4.48765e-13
Unigene21196_All	0	833.333	0.01	852.969	16.3802	up	2.27918e-15	1.43845e-12
CL12413.Contig2_All	205.667	43.6667	200.504	43.4211	-2.20716	down	1.96799e-07	1.81098e-05
Unigene39810_All	58.6667	149.667	57.7313	151.339	1.39036	up	3.66583e-06	0.000205724
Unigene24826_All	115	239	112.296	238.217	1.08498	up	3.0038e-06	0.000174934
Unigene58016_All	164.667	47.6667	160.343	47.9205	-1.74245	down	4.9415e-10	1.00408e-07
Unigene34522_All	45	113.333	44.0718	113.982	1.37087	up	6.08913e-06	0.000311214
Unigene23548_All	69.3333	22	68.0144	22.3779	-1.60377	down	2.30865e-05	0.000893317
Unigene55726_All	235.333	109	229.781	109.251	-1.07262	down	6.26104e-06	0.000317849
Unigene34425_All	36.3333	109.333	35.486	108.459	1.61183	up	2.72527e-07	2.37987e-05
CL4296.Contig2_All	332.333	157.333	324.781	156.398	-1.05424	down	1.77165e-06	0.000113606
Unigene78590_All	11.6667	100	11.3609	99.5296	3.13104	up	5.27472e-16	3.6927e-13
Unigene23716_All	99	201.333	96.3556	200.99	1.06068	up	1.40574e-05	0.000604601
Unigene104629_All	121	288	118.504	290.062	1.29143	up	1.332e-08	1.77976e-06
CL15493.Contig2_All	196	79.3333	191.088	78.9192	-1.27579	down	6.37658e-07	4.84033e-05
CL14749.Contig1_All	96.6667	30.3333	94.4469	30.7073	-1.62092	down	1.13254e-06	7.7815e-05
Unigene88985_All	308.667	109.667	300.708	108.866	-1.46581	down	2.199e-07	1.98372e-05
Unigene33977_All	167	74	162.74	74.3487	-1.13019	down	1.6303e-05	0.000677569
Unigene46162_All	52.6667	125	51.3777	126.073	1.29505	up	9.38227e-06	0.00043924
CL3809.Contig1_All	54.6667	126.333	53.4033	127.183	1.2519	up	1.48553e-05	0.000629656
Unigene35776_All	29.6667	84.3333	29.0523	84.9772	1.54843	up	7.58149e-06	0.00037077
Unigene46348_All	34.6667	101.333	34.112	102.632	1.58913	up	1.62057e-06	0.000105682
Unigene45743_All	73.6667	168	72.2661	167.049	1.20888	up	4.23134e-06	0.000231457
Unigene88696_All	55	159	53.7636	159.577	1.56955	up	1.25119e-08	1.68529e-06
Unigene40087_All	63	199.333	61.5183	201.51	1.71176	up	6.22312e-11	1.62184e-08
Unigene91755_All	12.3333	59.6667	12.0406	60.4036	2.32673	up	1.0811e-07	1.09226e-05
CL1175.Contig1_All	78.3333	16	76.7095	15.8911	-2.27119	down	5.22225e-07	4.10048e-05
CL11434.Contig2_All	176	60	172.132	61.9058	-1.47537	down	1.48303e-07	1.43163e-05
Unigene53518_All	2.66667	24	2.60715	24.2852	3.21953	up	1.60454e-05	0.000669367
Unigene95771_All	21.6667	92.6667	21.3061	93.3902	2.13201	up	1.92511e-09	3.3482e-07
Unigene88115_All	211	94	205.962	95.0664	-1.11537	down	4.34189e-06	0.000236727
CL13868.Contig1_All	57.6667	16	56.2101	15.8491	-1.82643	down	1.96176e-05	0.000786109
Unigene95196_All	15	75.3333	14.6116	76.3328	2.38519	up	2.82427e-09	4.69167e-07
Unigene79285_All	156.667	69.6667	152.653	69.7696	-1.12959	down	2.59255e-05	0.000982633
Unigene23090_All	245	114.667	238.778	115.928	-1.04244	down	6.52741e-06	0.000328774
Unigene41689_All	0.666667	26.3333	0.648231	26.782	5.36861	up	7.74554e-09	1.12515e-06
Unigene35411_All	129	265.667	126.382	267.973	1.0843	up	2.01936e-06	0.000126394
Unigene78200_All	19	63	18.7618	63.116	1.75021	up	9.58896e-06	0.000447032
Unigene58670_All	802.333	226.667	780.666	227.922	-1.77617	down	6.92266e-20	9.77491e-17
Unigene77413_All	60.6667	204.333	59.3992	204.699	1.78499	up	6.46665e-12	2.09924e-09
Unigene32214_All	48.6667	130.333	48.2053	131.625	1.44917	up	5.24567e-07	4.11498e-05
CL1436.Contig12_All	344.667	165	336.083	165.907	-1.01844	down	2.04282e-06	0.000127575
Unigene8760_All	0.666667	35.6667	0.68439	35.909	5.71338	up	6.30468e-12	2.05171e-09
Unigene13669_All	186	63	181.342	62.5912	-1.53468	down	1.25135e-06	8.47894e-05
Unigene97214_All	473.667	44.6667	464.09	44.0856	-3.39602	down	1.18812e-15	7.79381e-13
Unigene89437_All	269.667	121	263.134	120.9	-1.12198	down	1.18381e-06	8.07713e-05
Unigene56541_All	67.3333	213.333	65.2398	213.006	1.70707	up	2.67018e-11	7.59216e-09
Unigene54917_All	309.667	140	301.93	141.832	-1.09003	down	6.30259e-07	4.79578e-05
Unigene104832_All	46.6667	189.333	45.5629	191.421	2.07082	up	5.14789e-14	2.63108e-11
CL6456.Contig1_All	144.333	284.667	140.64	283.404	1.01085	up	1.92519e-05	0.000773502
CL12876.Contig1_All	10.3333	59.6667	10.0864	60.6127	2.58721	up	2.38443e-08	2.93853e-06
Unigene84900_All	6.33333	40.6667	6.21806	40.3771	2.699	up	6.12347e-07	4.69526e-05
Unigene58767_All	22.3333	69	22.0314	69.272	1.65271	up	1.14975e-05	0.000515563
Unigene55655_All	353	166.667	344.438	167.826	-1.03728	down	1.17215e-06	8.01073e-05
Unigene107526_All	17	60.3333	16.6686	61.0533	1.87294	up	5.59762e-06	0.000291003
Unigene27821_All	119	303	116.587	305.817	1.39127	up	8.37862e-10	1.61577e-07
CL2972.Contig1_All	762	352.667	743.087	353.522	-1.07173	down	1.38833e-08	1.8476e-06
Unigene36180_All	65	18.6667	63.586	18.4406	-1.78582	down	1.08679e-05	0.00049502
Unigene83975_All	38	97.6667	37.2959	98.7674	1.40502	up	1.27061e-05	0.000556389
Unigene25837_All	5.66667	39.3333	5.58317	39.439	2.82046	up	4.26841e-07	3.46417e-05
Unigene90163_All	70	21.6667	68.2726	22.1081	-1.62673	down	1.55478e-05	0.000652858
CL4712.Contig1_All	205.667	80.6667	200.027	81.0822	-1.30274	down	1.88199e-07	1.74888e-05
Unigene63969_All	0.666667	78.6667	0.652973	80.8712	6.95246	up	2.83481e-08	3.42517e-06
Unigene47346_All	145	302.333	141.111	304.703	1.11057	up	6.63151e-07	5.01557e-05
Unigene90867_All	66	190.667	64.5115	192.359	1.57617	up	1.66913e-09	2.94292e-07
Unigene100679_All	76.6667	19.3333	74.6346	19.6305	-1.92675	down	3.31958e-07	2.80052e-05
Unigene29956_All	869	15.6667	856.032	16.0929	-5.73316	down	1.08652e-19	1.45995e-16
Unigene33573_All	117.333	463.333	114.272	461.69	2.01445	up	2.17283e-20	3.54934e-17
Unigene99002_All	353.667	168	344.806	167.429	-1.04223	down	2.56214e-06	0.000154004
CL546.Contig17_All	71.3333	2358.67	68.8521	2420.12	5.13544	up	2.77563e-08	3.36098e-06
Unigene93529_All	77.3333	219.667	75.5246	221.048	1.54934	up	5.7698e-10	1.15132e-07
CL3453.Contig7_All	623.333	292.667	608.546	294.15	-1.04881	down	5.94245e-08	6.47853e-06
Unigene24691_All	73.3333	159.333	71.8656	161.048	1.16412	up	1.17043e-05	0.000521428
CL8678.Contig4_All	99.6667	37.6667	97.0534	37.9079	-1.35628	down	2.27849e-05	0.00088288
Unigene99852_All	114	44.3333	111.606	44.3178	-1.33246	down	1.43983e-05	0.000614973
Unigene50890_All	149.667	62	146.168	61.2265	-1.2554	down	7.77205e-06	0.000378506
Unigene75442_All	1.66667	73	1.67482	74.6351	5.47778	up	4.43247e-10	9.12891e-08
Unigene107361_All	10.3333	156	9.96844	155.182	3.96045	up	1.01425e-26	4.02361e-23
Unigene61107_All	67.3333	152.667	65.805	154.105	1.22765	up	6.05659e-06	0.000309836
CL8422.Contig3_All	162.333	44.6667	158.015	43.9828	-1.84505	down	9.04416e-08	9.40649e-06
Unigene64510_All	0	32	0.01	33.06	11.6909	up	4.94129e-06	0.000262953
CL12381.Contig1_All	100	24.3333	97.488	24.5475	-1.98965	down	6.97181e-09	1.02436e-06
Unigene28227_All	80.3333	167	78.83	168.271	1.09397	up	2.36349e-05	0.000910518
Unigene51453_All	90.6667	215.667	89.0201	218.557	1.2958	up	8.30263e-06	0.00039878
Unigene44904_All	293	141.667	285.425	141.987	-1.00736	down	6.25028e-06	0.000317406
Unigene33770_All	146.333	3033.67	144.267	3115.46	4.43263	up	7.83456e-07	5.74803e-05
Unigene44170_All	111.333	229.333	108.606	228.9	1.07562	up	4.84142e-06	0.000259295
CL15852.Contig1_All	105.667	6	103.785	5.9125	-4.13369	down	2.42051e-21	4.43188e-18
Unigene44788_All	160.667	63.6667	155.971	63.9901	-1.28536	down	1.72405e-06	0.000111384
Unigene96667_All	4.33333	35.6667	4.23721	35.8596	3.08117	up	3.49325e-07	2.92827e-05
Unigene75629_All	1.66667	34.6667	1.59864	35.1607	4.45904	up	8.75262e-10	1.67293e-07
CL6219.Contig3_All	276.333	118.667	268.979	117.438	-1.1956	down	2.84485e-07	2.46235e-05
Unigene90038_All	107.333	233.667	104.641	233.597	1.15857	up	9.61098e-07	6.77969e-05
Unigene91319_All	131.333	273.333	128.906	275.748	1.09703	up	1.30511e-06	8.77545e-05
CL341.Contig1_All	223	79	217.638	79.003	-1.46195	down	4.85602e-09	7.48473e-07
Unigene33286_All	102	206.333	99.4022	205.888	1.05051	up	1.39633e-05	0.000601517
Unigene79995_All	45.6667	123.667	44.7467	123.884	1.46913	up	6.95938e-07	5.21149e-05
Unigene47237_All	90.6667	198.333	88.7249	200.643	1.17722	up	7.90509e-06	0.000383667
Unigene63466_All	0.333333	23.3333	0.310778	23.6622	6.25055	up	1.57618e-08	2.05171e-06
Unigene26181_All	11.6667	78	11.4238	77.8555	2.76876	up	1.39944e-11	4.19375e-09
CL6198.Contig3_All	268.667	80	261.675	80.6837	-1.69743	down	2.5521e-10	5.59508e-08
Unigene68206_All	27.3333	76	26.5703	75.4155	1.50504	up	2.57629e-05	0.000977803
Unigene100088_All	35.6667	198.667	34.8958	197.554	2.50112	up	5.03962e-17	4.30611e-14
Unigene47625_All	476	180.667	464.078	182.248	-1.34847	down	5.14e-11	1.36589e-08
Unigene25666_All	18.6667	79.6667	18.1454	79.0862	2.12382	up	1.86357e-08	2.37207e-06
[truncated: 1,876 more rows]
