# Supplementary material for: Transcriptomic Analyses of Scrippsiella trochoidea Reveals Processes Regulating Encystment and Dormancy in the Life Cycle of a Dinoflagellate, with a Particular Attention to the Role of Abscisic Acid
Source: Front Microbiol. 2017 Dec 11;8:2450. doi: 10.3389/fmicb.2017.02450 (PMC5732363; doi:10.3389/fmicb.2017.02450)
Supplement: Supplementary file 3 [file Table2.XLSX]

## Sheet: Table S2
Table S2 KEGG functional analysis of the DEGs between resting cysts and vegetative cells
Primary Category	Secondary Category	KEGG Pathway	DEGs with pathway annotation (1914)	Qvalue	Pathway ID
Cellular Processes	Transport and catabolism	Peroxisome	16 (0.84%)	0.350252	ko04146
		Regulation of autophagy	11 (0.57%)	0.608444	ko04140
		Phagosome	7 (0.37%)	1	ko04145
		Endocytosis	126 (6.58%)	1	ko04144
		Glycerophospholipid metabolism	116 (6.06%)	1	ko00564
Environmental Information Processing	Signal transduction	Plant hormone signal transduction	21 (1.1%)	0.532208	ko04075
		Phosphatidylinositol signaling system	7 (0.37%)	1	ko04070
	Membrane transport	ABC transporters	9 (0.47%)	1	ko02010
Genetic Information Processing	Folding, sorting and degradation	Sulfur relay system	3 (0.16%)	0.331176	ko04122
		Ubiquitin mediated proteolysis	19 (0.99%)	0.449295	ko04120
		RNA degradation	40 (2.09%)	0.608444	ko03018
		Protein export	5 (0.26%)	0.608444	ko03060
		Protein processing in endoplasmic reticulum	81 (4.23%)	0.795663	ko04141
		Proteasome	2 (0.1%)	0.968781	ko03050
	Replication and repair	Base excision repair	20 (1.04%)	0.00432229	ko03410
		Nucleotide excision repair	17 (0.89%)	0.802099	ko03420
		Non-homologous end-joining	2 (0.1%)	0.887432	ko03450
		Mismatch repair	3 (0.16%)	1	ko03430
		DNA replication	3 (0.16%)	1	ko03030
		Homologous recombination	3 (0.16%)	1	ko03440
	Transcription	RNA polymerase	15 (0.78%)	0.371128	ko03020
		Spliceosome	94 (4.91%)	1	ko03040
		Basal transcription factors	5 (0.26%)	1	ko03022
	Translation	Aminoacyl-tRNA biosynthesis	8 (0.42%)	0.331176	ko00970
		RNA transport	944 (49.32%)	0.792344	ko03013
		Ribosome biogenesis in eukaryotes	12 (0.63%)	0.968781	ko03008
		mRNA surveillance pathway	797 (41.64%)	1	ko03015
		Ribosome	4 (0.21%)	1	ko03010
Organismal Systems	Environmental adaptation	Plant-pathogen interaction	49 (2.56%)	0.887432	ko04626
		Circadian rhythm - mammal	2 (0.1%)	0.968781	ko04710
		Circadian rhythm - plant	1 (0.05%)	1	ko04712
	Immune system	Natural killer cell mediated cytotoxicity	2 (0.1%)	1	ko04650
Metabolism	Amino acid metabolism	Valine, leucine and isoleucine degradation	16 (0.84%)	0.00432229	ko00280
		Tyrosine metabolism	11 (0.57%)	0.142784	ko00350
		Tryptophan metabolism	9 (0.47%)	0.170536	ko00380
		Valine, leucine and isoleucine biosynthesis	5 (0.26%)	0.331176	ko00290
		Phenylalanine metabolism	8 (0.42%)	0.331176	ko00360
		Phenylalanine, tyrosine and tryptophan biosynthesis	5 (0.26%)	0.449295	ko00400
		Arginine and proline metabolism	9 (0.47%)	0.512409	ko00330
		Lysine degradation	4 (0.21%)	0.532208	ko00310
		Histidine metabolism	3 (0.16%)	0.607086	ko00340
		Cysteine and methionine metabolism	21 (1.1%)	0.712855	ko00270
		Alanine, aspartate and glutamate metabolism	5 (0.26%)	0.887432	ko00250
		Lysine biosynthesis	1 (0.05%)	0.887432	ko00300
		Glycine, serine and threonine metabolism	6 (0.31%)	1	ko00260
	Biosynthesis of other secondary metabolites	Caffeine metabolism	3 (0.16%)	0.171115	ko00232
		Flavone and flavonol biosynthesis	3 (0.16%)	0.292231	ko00944
		Phenylpropanoid biosynthesis	12 (0.63%)	0.331176	ko00940
		Glucosinolate biosynthesis	3 (0.16%)	0.331176	ko00966
		Isoquinoline alkaloid biosynthesis	3 (0.16%)	0.371128	ko00950
		Tropane, piperidine and pyridine alkaloid biosynthesis	4 (0.21%)	0.371128	ko00960
		Stilbenoid, diarylheptanoid and gingerol biosynthesis	1 (0.05%)	0.961599	ko00945
		Betalain biosynthesis	1 (0.05%)	0.983746	ko00965
		Flavonoid biosynthesis	1 (0.05%)	1	ko00941
	Carbohydrate metabolism	Ascorbate and aldarate metabolism	7 (0.37%)	0.331176	ko00053
		Pyruvate metabolism	20 (1.04%)	0.331176	ko00620
		Glycolysis / Gluconeogenesis	30 (1.57%)	0.350252	ko00010
		Butanoate metabolism	6 (0.31%)	0.371128	ko00650
		Glyoxylate and dicarboxylate metabolism	12 (0.63%)	0.371128	ko00630
		Propanoate metabolism	6 (0.31%)	0.681847	ko00640
		Pentose phosphate pathway	11 (0.57%)	0.805651	ko00030
		C5-Branched dibasic acid metabolism	1 (0.05%)	0.805651	ko00660
		Pentose and glucuronate interconversions	21 (1.1%)	0.887432	ko00040
		Fructose and mannose metabolism	13 (0.68%)	0.902123	ko00051
		Galactose metabolism	10 (0.52%)	0.983746	ko00052
		Citrate cycle (TCA cycle)	7 (0.37%)	1	ko00020
		Amino sugar and nucleotide sugar metabolism	17 (0.89%)	1	ko00520
		Starch and sucrose metabolism	20 (1.04%)	1	ko00500
		Inositol phosphate metabolism	4 (0.21%)	1	ko00562
	Energy metabolism	Carbon fixation in photosynthetic organisms	14 (0.73%)	0.371128	ko00710
		Photosynthesis	11 (0.57%)	0.470096	ko00195
		Sulfur metabolism	5 (0.26%)	0.53546	ko00920
		Nitrogen metabolism	10 (0.52%)	0.792344	ko00910
		Photosynthesis - antenna proteins	1 (0.05%)	1	ko00196
		Oxidative phosphorylation	9 (0.47%)	1	ko00190
	Global map	Biosynthesis of secondary metabolites	107 (5.59%)	0.371128	ko01110
		Metabolic pathways	335 (17.5%)	1	ko01100
	Glycan biosynthesis and metabolism	Glycosphingolipid biosynthesis - globo series	4 (0.21%)	0.292231	ko00603
		Other types of O-glycan biosynthesis	3 (0.16%)	0.449295	ko00514
		Other glycan degradation	3 (0.16%)	0.48165	ko00511
		N-Glycan biosynthesis	5 (0.26%)	0.532208	ko00510
		Glycosphingolipid biosynthesis - ganglio series	1 (0.05%)	0.839866	ko00604
		Glycosaminoglycan degradation	1 (0.05%)	0.870738	ko00531
		Glycosylphosphatidylinositol(GPI)-anchor biosynthesis	2 (0.1%)	0.887432	ko00563
	Lipid metabolism	Fatty acid metabolism	11 (0.57%)	0.142784	ko00071
		Sphingolipid metabolism	7 (0.37%)	0.171115	ko00600
		Biosynthesis of unsaturated fatty acids	9 (0.47%)	0.331176	ko01040
		Arachidonic acid metabolism	4 (0.21%)	0.371128	ko00590
		Synthesis and degradation of ketone bodies	2 (0.1%)	0.418349	ko00072
		Cutin, suberine and wax biosynthesis	3 (0.16%)	0.48165	ko00073
		Fatty acid elongation	3 (0.16%)	0.512409	ko00062
		Glycerolipid metabolism	6 (0.31%)	0.674206	ko00561
		Fatty acid biosynthesis	8 (0.42%)	0.805651	ko00061
		alpha-Linolenic acid metabolism	3 (0.16%)	0.961599	ko00592
		Linoleic acid metabolism	1 (0.05%)	1	ko00591
		Steroid biosynthesis	2 (0.1%)	1	ko00100
		Ether lipid metabolism	111 (5.8%)	1	ko00565
	Nucleotide metabolism	Pyrimidine metabolism	23 (1.2%)	0.48165	ko00240
		Purine metabolism	26 (1.36%)	0.902123	ko00230
	Metabolism of cofactors and vitamins	Pantothenate and CoA biosynthesis	5 (0.26%)	0.331176	ko00770
		Folate biosynthesis	3 (0.16%)	0.350252	ko00790
		Porphyrin and chlorophyll metabolism	9 (0.47%)	0.416813	ko00860
		One carbon pool by folate	5 (0.26%)	0.416813	ko00670
		Ubiquinone and other terpenoid-quinone biosynthesis	6 (0.31%)	0.416813	ko00130
		Lipoic acid metabolism	1 (0.05%)	0.470096	ko00785
		Riboflavin metabolism	3 (0.16%)	0.792344	ko00740
		Thiamine metabolism	1 (0.05%)	0.887432	ko00730
	Metabolism of other amino acids	D-Arginine and D-ornithine metabolism	1 (0.05%)	0.292231	ko00472
		Selenocompound metabolism	5 (0.26%)	0.371128	ko00450
		beta-Alanine metabolism	4 (0.21%)	0.449295	ko00410
		Glutathione metabolism	7 (0.37%)	0.805651	ko00480
		Cyanoamino acid metabolism	2 (0.1%)	1	ko00460
	Metabolism of terpenoids and polyketides	Monoterpenoid biosynthesis	3 (0.16%)	0.170536	ko00902
		Sesquiterpenoid and triterpenoid biosynthesis	2 (0.1%)	0.292231	ko00909
		Terpenoid backbone biosynthesis	6 (0.31%)	0.371128	ko00900
		Carotenoid biosynthesis	4 (0.21%)	0.608444	ko00906
		Limonene and pinene degradation	2 (0.1%)	0.887432	ko00903
		Zeatin biosynthesis	1 (0.05%)	0.939638	ko00908
