# Supplementary material for: Transcriptomic Analyses of Scrippsiella trochoidea Reveals Processes Regulating Encystment and Dormancy in the Life Cycle of a Dinoflagellate, with a Particular Attention to the Role of Abscisic Acid
Source: Front Microbiol. 2017 Dec 11;8:2450. doi: 10.3389/fmicb.2017.02450 (PMC5732363; doi:10.3389/fmicb.2017.02450)
Supplement: Supplementary file 4 [file Table3.XLSX]

## Sheet: Table S3-1
Table S3-1 The 284 unigenes related to sexual reproduction and and encystment in Scrippsiella trochoidea
Pathway	Catalog	Gene ID	Length	Subject ID	Annotation	Score	P-value
spore formation and germination	spore coat protein	Unigene111459_All	655	gi|460386334|ref|XP_004238853.1|	spore coat protein A-like	70.5	2e-11
	sporulation protein fb	CL13191.Contig1_All	1500	gi|422293078|gb|EKU20379.1|	stage iv sporulation protein fb	118.6	2e-25
		CL13191.Contig2_All	1532	gi|422293078|gb|EKU20379.1|	stage iv sporulation protein fb	118.6	2e-25
Sexual reproduction	meiotic nuclear division protein 1 homolog	CL5344.Contig1_All	765	gi|449016157|dbj|BAM79559.1|	meiotic nuclear division protein	118.2	1e-25
		CL5344.Contig2_All	798	gi|449016157|dbj|BAM79559.1|	meiotic nuclear division protein	118.2	1e-25
	meiotic recombination protein DMC1	CL5440.Contig1_All	1371	sp|P37384|DMC1_LILLO	meiotic recombination protein DMC1	357	7e-99
		CL5440.Contig2_All	1338	sp|P37384|DMC1_LILLO	meiotic recombination protein DMC1	355	3e-98
	meiotic recombination protein SPO11-1	Unigene57398_All	826	gi|225461890|ref|XP_002264649.1|	meiotic recombination protein SPO11-1	109	9e-23
	meiotic recombination protein SPO11-2	Unigene78663_All	1626	gi|357481549|ref|XP_003611060.1|	meiotic recombination protein SPO11-2	131.3	4e-29
	meiotically up-regulated gene 71 protein	Unigene69429_All	2361	gi|460382103|ref|XP_004236779.1|	meiotically up-regulated gene 71 protein	264.2	7e-69
	protein MEI2-like 1	CL10416.Contig1_All	1628	sp|Q8W4I9|AML1_ARATH	protein MEI2-like 1	85.9	6e-17
		CL10416.Contig2_All	1295	sp|Q8W4I9|AML1_ARATH	protein MEI2-like 1	80.5	2e-15
		CL10416.Contig3_All	1707	sp|Q8W4I9|AML1_ARATH	protein MEI2-like 1	85.9	7e-17
		CL11323.Contig4_All	1156	sp|Q8W4I9|AML1_ARATH	protein MEI2-like 1	67.8	1e-11
		CL13139.Contig1_All	1135	sp|Q8W4I9|AML1_ARATH	protein MEI2-like 1	90.1	2e-18
		CL13139.Contig2_All	426	sp|Q8W4I9|AML1_ARATH	protein MEI2-like 1	77	4e-15
		CL13474.Contig6_All	1743	sp|Q8W4I9|AML1_ARATH	protein MEI2-like 1	87.8	2e-17
		CL14049.Contig2_All	1315	sp|Q8W4I9|AML1_ARATH	protein MEI2-like 1	67	2e-11
		CL14049.Contig3_All	1267	sp|Q8W4I9|AML1_ARATH	protein MEI2-like 1	67	2e-11
		CL3042.Contig1_All	894	sp|Q8W4I9|AML1_ARATH	protein MEI2-like 1	61.2	8e-10
		CL3042.Contig2_All	893	sp|Q8W4I9|AML1_ARATH	protein MEI2-like 1	62.8	3e-10
		CL3042.Contig3_All	573	sp|Q8W4I9|AML1_ARATH	protein MEI2-like 1	57	7e-09
		CL4081.Contig1_All	1442	sp|Q8W4I9|AML1_ARATH	protein MEI2-like 1	65.9	6e-11
		CL7121.Contig1_All	1588	sp|Q8W4I9|AML1_ARATH	protein MEI2-like 1	108	7e-24
		CL7121.Contig2_All	1617	sp|Q8W4I9|AML1_ARATH	protein MEI2-like 1	108	7e-24
		CL7121.Contig3_All	1756	sp|Q8W4I9|AML1_ARATH	protein MEI2-like 1	111	1e-24
		CL7227.Contig1_All	1497	sp|Q8W4I9|AML1_ARATH	protein MEI2-like 1	72.4	6e-13
		CL7227.Contig2_All	1496	sp|Q8W4I9|AML1_ARATH	protein MEI2-like 1	72.4	6e-13
		Unigene12917_All	1615	sp|Q8W4I9|AML1_ARATH	protein MEI2-like 1	53.9	3e-07
		Unigene13573_All	1077	sp|Q8W4I9|AML1_ARATH	protein MEI2-like 1	52.8	4e-07
		Unigene15466_All	442	sp|Q8W4I9|AML1_ARATH	protein MEI2-like 1	75.5	1e-14
		Unigene22665_All	860	sp|Q8W4I9|AML1_ARATH	protein MEI2-like 1	114	7e-26
		Unigene23061_All	1828	sp|Q8W4I9|AML1_ARATH	protein MEI2-like 1	88.2	1e-17
		Unigene25120_All	758	sp|Q8W4I9|AML1_ARATH	protein MEI2-like 1	73.9	9e-14
		Unigene25414_All	2401	sp|Q8W4I9|AML1_ARATH	protein MEI2-like 1	60.1	6e-09
		Unigene291_All	984	sp|Q8W4I9|AML1_ARATH	protein MEI2-like 1	69.3	3e-12
		Unigene45715_All	631	sp|Q8W4I9|AML1_ARATH	protein MEI2-like 1	76.3	1e-14
		Unigene45940_All	1106	sp|Q8W4I9|AML1_ARATH	protein MEI2-like 1	53.1	3e-07
		Unigene50832_All	1445	sp|Q8W4I9|AML1_ARATH	protein MEI2-like 1	64.7	1e-10
		Unigene58024_All	1117	sp|Q8W4I9|AML1_ARATH	protein MEI2-like 1	59.3	4e-09
		Unigene69561_All	678	sp|Q8W4I9|AML1_ARATH	protein MEI2-like 1	77	9e-15
		Unigene90020_All	872	sp|Q8W4I9|AML1_ARATH	protein MEI2-like 1	59.3	3e-09
		Unigene90685_All	783	sp|Q8W4I9|AML1_ARATH	protein MEI2-like 1	62	4e-10
	protein MEI2-like 2	CL10289.Contig3_All	1578	sp|Q6ZI17|OML2_ORYSJ	protein MEI2-like 2	71.2	2e-12
		CL14651.Contig2_All	508	sp|Q6ZI17|OML2_ORYSJ	protein MEI2-like 2	59.3	1e-09
		CL2394.Contig3_All	2005	sp|Q6ZI17|OML2_ORYSJ	protein MEI2-like 2	85.5	1e-16
		CL2394.Contig7_All	2016	sp|Q6ZI17|OML2_ORYSJ	protein MEI2-like 2	79.3	7e-15
		CL2394.Contig8_All	2021	sp|Q6ZI17|OML2_ORYSJ	protein MEI2-like 2	80.9	3e-15
		CL4183.Contig1_All	1731	sp|Q6ZI17|OML2_ORYSJ	protein MEI2-like 2	108	1e-23
		CL4240.Contig1_All	1161	sp|Q6ZI17|OML2_ORYSJ	protein MEI2-like 2	57.4	2e-08
		CL4240.Contig2_All	428	sp|Q6ZI17|OML2_ORYSJ	protein MEI2-like 2	48.1	2e-06
		CL470.Contig3_All	664	sp|Q6ZI17|OML2_ORYSJ	protein MEI2-like 2	83.2	1e-16
		CL470.Contig4_All	646	sp|Q6ZI17|OML2_ORYSJ	protein MEI2-like 2	80.1	1e-15
		CL53.Contig2_All	1815	sp|Q6ZI17|OML2_ORYSJ	protein MEI2-like 2	79	9e-15
		Unigene105503_All	1412	sp|Q6ZI17|OML2_ORYSJ	protein MEI2-like 2	85.1	9e-17
		Unigene109527_All	229	sp|Q6ZI17|OML2_ORYSJ	protein MEI2-like 2	60.1	3e-10
		Unigene11040_All	1931	sp|Q6ZI17|OML2_ORYSJ	protein MEI2-like 2	85.5	1e-16
		Unigene15096_All	558	sp|Q6ZI17|OML2_ORYSJ	protein MEI2-like 2	67.4	5e-12
		Unigene25338_All	1313	sp|Q6ZI17|OML2_ORYSJ	protein MEI2-like 2	78.6	8e-15
		Unigene2726_All	1386	sp|Q6ZI17|OML2_ORYSJ	protein MEI2-like 2	104	1e-22
		Unigene3338_All	1091	sp|Q6ZI17|OML2_ORYSJ	protein MEI2-like 2	77.4	1e-14
		Unigene34660_All	1384	sp|Q6ZI17|OML2_ORYSJ	protein MEI2-like 2	81.3	1e-15
		Unigene58278_All	1811	sp|Q6ZI17|OML2_ORYSJ	protein MEI2-like 2	89	8e-18
		Unigene59476_All	394	sp|Q6ZI17|OML2_ORYSJ	protein MEI2-like 2	63.5	3e-11
		Unigene66994_All	1858	sp|Q6ZI17|OML2_ORYSJ	protein MEI2-like 2	63.2	5e-10
		Unigene6962_All	1593	sp|Q6ZI17|OML2_ORYSJ	protein MEI2-like 2	77.4	2e-14
		Unigene72519_All	1840	sp|Q6ZI17|OML2_ORYSJ	protein MEI2-like 2	101	1e-21
		Unigene7514_All	654	sp|Q6ZI17|OML2_ORYSJ	protein MEI2-like 2	61.2	5e-10
		Unigene78362_All	2339	sp|Q6ZI17|OML2_ORYSJ	protein MEI2-like 2	87	4e-17
	protein MEI2-like 3	CL10221.Contig1_All	1515	sp|Q9SVV9|AML3_ARATH	protein MEI2-like 3	86.3	4e-17
		CL10221.Contig2_All	1573	sp|Q9SVV9|AML3_ARATH	protein MEI2-like 3	86.3	5e-17
		CL10468.Contig2_All	1608	sp|Q9SVV9|AML3_ARATH	protein MEI2-like 3	90.1	3e-18
		CL10468.Contig3_All	1649	sp|Q9SVV9|AML3_ARATH	protein MEI2-like 3	90.1	3e-18
		CL11323.Contig1_All	1020	sp|Q75M35|OML3_ORYSJ	protein MEI2-like 3	64.7	8e-11
		CL11704.Contig1_All	1000	sp|Q75M35|OML3_ORYSJ	protein MEI2-like 3	76.6	2e-14
		CL11704.Contig2_All	1185	sp|Q75M35|OML3_ORYSJ	protein MEI2-like 3	72.4	5e-13
		CL13537.Contig2_All	1551	sp|Q9SVV9|AML3_ARATH	protein MEI2-like 3	53.1	4e-07
		CL13762.Contig1_All	980	sp|Q9SVV9|AML3_ARATH	protein MEI2-like 3	76.6	2e-14
		CL13762.Contig2_All	1299	sp|Q9SVV9|AML3_ARATH	protein MEI2-like 3	77.8	1e-14
		CL14049.Contig1_All	1333	sp|Q9SVV9|AML3_ARATH	protein MEI2-like 3	68.6	8e-12
		CL14253.Contig2_All	538	sp|Q9SVV9|AML3_ARATH	protein MEI2-like 3	57	6e-09
		CL14842.Contig1_All	1290	sp|Q9SVV9|AML3_ARATH	protein MEI2-like 3	93.6	2e-19
		CL14842.Contig2_All	2202	sp|Q9SVV9|AML3_ARATH	protein MEI2-like 3	93.6	4e-19
		CL15327.Contig3_All	1483	sp|Q9SVV9|AML3_ARATH	protein MEI2-like 3	75.5	8e-14
		CL15869.Contig1_All	3361	sp|Q75M35|OML3_ORYSJ	protein MEI2-like 3	83.6	7e-16
		CL2394.Contig2_All	2007	sp|Q9SVV9|AML3_ARATH	protein MEI2-like 3	79.7	6e-15
		CL2394.Contig6_All	2040	sp|Q9SVV9|AML3_ARATH	protein MEI2-like 3	84	3e-16
		CL3936.Contig10_All	1290	sp|Q9SVV9|AML3_ARATH	protein MEI2-like 3	73.6	2e-13
		CL3936.Contig11_All	1313	sp|Q9SVV9|AML3_ARATH	protein MEI2-like 3	73.2	3e-13
		CL3936.Contig2_All	1245	sp|Q9SVV9|AML3_ARATH	protein MEI2-like 3	73.2	3e-13
		CL3936.Contig3_All	1240	sp|Q9SVV9|AML3_ARATH	protein MEI2-like 3	72	7e-13
		CL3936.Contig4_All	1270	sp|Q9SVV9|AML3_ARATH	protein MEI2-like 3	73.2	3e-13
		CL3936.Contig5_All	1290	sp|Q9SVV9|AML3_ARATH	protein MEI2-like 3	73.2	3e-13
		CL3936.Contig6_All	1274	sp|Q9SVV9|AML3_ARATH	protein MEI2-like 3	75.1	8e-14
		CL3936.Contig7_All	1250	sp|Q9SVV9|AML3_ARATH	protein MEI2-like 3	73.2	3e-13
		CL3936.Contig8_All	1268	sp|Q9SVV9|AML3_ARATH	protein MEI2-like 3	73.2	3e-13
		CL3936.Contig9_All	1281	sp|Q9SVV9|AML3_ARATH	protein MEI2-like 3	73.2	3e-13
		CL4081.Contig2_All	1504	sp|Q75M35|OML3_ORYSJ	protein MEI2-like 3	63.9	2e-10
		CL4939.Contig1_All	1882	sp|Q9SVV9|AML3_ARATH	protein MEI2-like 3	75.9	8e-14
		CL6475.Contig2_All	754	sp|Q9SVV9|AML3_ARATH	protein MEI2-like 3	81.6	4e-16
		CL662.Contig1_All	1325	sp|Q9SVV9|AML3_ARATH	protein MEI2-like 3	64.3	2e-10
		CL7814.Contig5_All	994	sp|Q9SVV9|AML3_ARATH	protein MEI2-like 3	51.6	7e-07
		Unigene109205_All	462	sp|Q9SVV9|AML3_ARATH	protein MEI2-like 3	64.7	2e-11
		Unigene11426_All	2328	sp|Q9SVV9|AML3_ARATH	protein MEI2-like 3	97.8	2e-20
		Unigene13799_All	1637	sp|Q9SVV9|AML3_ARATH	protein MEI2-like 3	92	9e-19
		Unigene15430_All	1580	sp|Q9SVV9|AML3_ARATH	protein MEI2-like 3	82.8	5e-16
		Unigene1716_All	1429	sp|Q9SVV9|AML3_ARATH	protein MEI2-like 3	75.9	6e-14
		Unigene17372_All	976	sp|Q9SVV9|AML3_ARATH	protein MEI2-like 3	80.1	2e-15
		Unigene25458_All	1187	sp|Q9SVV9|AML3_ARATH	protein MEI2-like 3	93.6	2e-19
		Unigene2730_All	1506	sp|Q75M35|OML3_ORYSJ	protein MEI2-like 3	89.4	5e-18
		Unigene28627_All	1365	sp|Q9SVV9|AML3_ARATH	protein MEI2-like 3	69.7	4e-12
		Unigene292_All	477	sp|Q9SVV9|AML3_ARATH	protein MEI2-like 3	57.4	4e-09
		Unigene30570_All	1429	sp|Q9SVV9|AML3_ARATH	protein MEI2-like 3	79.7	4e-15
		Unigene31263_All	354	sp|Q75M35|OML3_ORYSJ	protein MEI2-like 3	62.4	6e-11
		Unigene32820_All	578	sp|Q75M35|OML3_ORYSJ	protein MEI2-like 3	87	7e-18
		Unigene35622_All	395	sp|Q75M35|OML3_ORYSJ	protein MEI2-like 3	57.8	2e-09
		Unigene39824_All	638	sp|Q9SVV9|AML3_ARATH	protein MEI2-like 3	74.7	4e-14
		Unigene44448_All	1450	sp|Q9SVV9|AML3_ARATH	protein MEI2-like 3	79.7	4e-15
		Unigene46821_All	1100	sp|Q9SVV9|AML3_ARATH	protein MEI2-like 3	81.6	7e-16
		Unigene50095_All	954	sp|Q9SVV9|AML3_ARATH	protein MEI2-like 3	67	2e-11
		Unigene57933_All	1352	sp|Q9SVV9|AML3_ARATH	protein MEI2-like 3	59.3	5e-09
		Unigene61293_All	958	sp|Q9SVV9|AML3_ARATH	protein MEI2-like 3	51.6	7e-07
		Unigene61793_All	1350	sp|Q9SVV9|AML3_ARATH	protein MEI2-like 3	90.1	3e-18
		Unigene61906_All	1478	sp|Q9SVV9|AML3_ARATH	protein MEI2-like 3	84	2e-16
		Unigene63323_All	403	sp|Q9SVV9|AML3_ARATH	protein MEI2-like 3	54.7	2e-08
		Unigene6546_All	824	sp|Q9SVV9|AML3_ARATH	protein MEI2-like 3	73.9	1e-13
		Unigene67552_All	1149	sp|Q9SVV9|AML3_ARATH	protein MEI2-like 3	66.6	3e-11
		Unigene70561_All	548	sp|Q9SVV9|AML3_ARATH	protein MEI2-like 3	52.8	1e-07
		Unigene7058_All	2683	sp|Q9SVV9|AML3_ARATH	protein MEI2-like 3	77.8	3e-14
		Unigene78054_All	1413	sp|Q75M35|OML3_ORYSJ	protein MEI2-like 3	92	7e-19
		Unigene89787_All	1242	sp|Q9SVV9|AML3_ARATH	protein MEI2-like 3	63.2	3e-10
		Unigene90512_All	1421	sp|Q9SVV9|AML3_ARATH	protein MEI2-like 3	79.3	5e-15
		Unigene90513_All	1431	sp|Q9SVV9|AML3_ARATH	protein MEI2-like 3	79.7	4e-15
		Unigene91687_All	405	sp|Q9SVV9|AML3_ARATH	protein MEI2-like 3	61.2	2e-10
		Unigene94374_All	1325	sp|Q9SVV9|AML3_ARATH	protein MEI2-like 3	92.4	5e-19
		Unigene99294_All	3765	sp|Q9SVV9|AML3_ARATH	protein MEI2-like 3	74.3	5e-13
	protein MEI2-like 4	CL10468.Contig1_All	1644	sp|Q9LYN7|AML4_ARATH	protein MEI2-like 4	90.5	3e-18
		CL10468.Contig4_All	1540	sp|Q64M78|OML4_ORYSJ	protein MEI2-like 4	93.2	4e-19
		CL11323.Contig2_All	1222	sp|Q64M78|OML4_ORYSJ	protein MEI2-like 4	71.2	1e-12
		CL11323.Contig3_All	1167	sp|Q64M78|OML4_ORYSJ	protein MEI2-like 4	71.2	1e-12
		CL12436.Contig3_All	1414	sp|Q64M78|OML4_ORYSJ	protein MEI2-like 4	61.2	1e-09
		CL12956.Contig1_All	887	sp|Q64M78|OML4_ORYSJ	protein MEI2-like 4	57.4	1e-08
		CL13474.Contig3_All	934	sp|Q9LYN7|AML4_ARATH	protein MEI2-like 4	60.8	1e-09
		CL13474.Contig7_All	1792	sp|Q64M78|OML4_ORYSJ	protein MEI2-like 4	85.5	9e-17
		CL15222.Contig1_All	1116	sp|Q64M78|OML4_ORYSJ	protein MEI2-like 4	112	5e-25
		CL15222.Contig2_All	1610	sp|Q64M78|OML4_ORYSJ	protein MEI2-like 4	109	5e-24
		CL2394.Contig1_All	2003	sp|Q64M78|OML4_ORYSJ	protein MEI2-like 4	85.1	1e-16
		CL2394.Contig4_All	1914	sp|Q64M78|OML4_ORYSJ	protein MEI2-like 4	85.9	8e-17
		CL2394.Contig5_All	2012	sp|Q64M78|OML4_ORYSJ	protein MEI2-like 4	85.9	8e-17
		CL2394.Contig9_All	1967	sp|Q64M78|OML4_ORYSJ	protein MEI2-like 4	85.1	1e-16
		CL3093.Contig3_All	1068	sp|Q64M78|OML4_ORYSJ	protein MEI2-like 4	48.5	7e-06
		CL4081.Contig3_All	1632	sp|Q64M78|OML4_ORYSJ	protein MEI2-like 4	67.8	2e-11
		CL4081.Contig4_All	1512	sp|Q64M78|OML4_ORYSJ	protein MEI2-like 4	67.8	2e-11
		CL5156.Contig1_All	757	sp|Q64M78|OML4_ORYSJ	protein MEI2-like 4	50.8	8e-07
		CL5739.Contig1_All	1718	sp|Q9LYN7|AML4_ARATH	protein MEI2-like 4	99	8e-21
		CL5739.Contig3_All	1298	sp|Q9LYN7|AML4_ARATH	protein MEI2-like 4	96.7	3e-20
		CL6475.Contig1_All	640	sp|Q64M78|OML4_ORYSJ	protein MEI2-like 4	77.4	6e-15
		CL6475.Contig4_All	418	sp|Q64M78|OML4_ORYSJ	protein MEI2-like 4	74.3	2e-14
		CL6532.Contig1_All	715	sp|Q9LYN7|AML4_ARATH	protein MEI2-like 4	48.5	4e-06
		CL6532.Contig2_All	205	sp|Q9LYN7|AML4_ARATH	protein MEI2-like 4	55.1	9e-09
		CL6605.Contig2_All	995	sp|Q64M78|OML4_ORYSJ	protein MEI2-like 4	58.5	6e-09
		CL6930.Contig1_All	1980	sp|Q64M78|OML4_ORYSJ	protein MEI2-like 4	55.1	1e-07
		CL6930.Contig3_All	2065	sp|Q64M78|OML4_ORYSJ	protein MEI2-like 4	55.8	9e-08
		CL6930.Contig4_All	2115	sp|Q64M78|OML4_ORYSJ	protein MEI2-like 4	49.3	9e-06
		CL6930.Contig5_All	2177	sp|Q64M78|OML4_ORYSJ	protein MEI2-like 4	49.3	9e-06
		CL6930.Contig6_All	2107	sp|Q64M78|OML4_ORYSJ	protein MEI2-like 4	51.2	2e-06
		CL7121.Contig4_All	1634	sp|Q9LYN7|AML4_ARATH	protein MEI2-like 4	103	3e-22
		CL7227.Contig3_All	1425	sp|Q64M78|OML4_ORYSJ	protein MEI2-like 4	73.6	3e-13
		CL7814.Contig3_All	1135	sp|Q64M78|OML4_ORYSJ	protein MEI2-like 4	50.1	2e-06
		CL7814.Contig4_All	1804	sp|Q64M78|OML4_ORYSJ	protein MEI2-like 4	50.1	4e-06
		CL7814.Contig6_All	1035	sp|Q64M78|OML4_ORYSJ	protein MEI2-like 4	51.6	7e-07
		CL8580.Contig1_All	1151	sp|Q64M78|OML4_ORYSJ	protein MEI2-like 4	74.3	1e-13
		CL8580.Contig2_All	1199	sp|Q64M78|OML4_ORYSJ	protein MEI2-like 4	74.3	1e-13
		CL907.Contig1_All	1807	sp|Q64M78|OML4_ORYSJ	protein MEI2-like 4	77.8	2e-14
		CL907.Contig3_All	1837	sp|Q64M78|OML4_ORYSJ	protein MEI2-like 4	78.6	1e-14
		CL970.Contig10_All	1695	sp|Q64M78|OML4_ORYSJ	protein MEI2-like 4	67.4	2e-11
		CL970.Contig11_All	1579	sp|Q64M78|OML4_ORYSJ	protein MEI2-like 4	65.1	1e-10
		CL970.Contig1_All	1523	sp|Q64M78|OML4_ORYSJ	protein MEI2-like 4	66.6	4e-11
		CL970.Contig3_All	1242	sp|Q64M78|OML4_ORYSJ	protein MEI2-like 4	67.4	2e-11
		CL970.Contig5_All	1143	sp|Q64M78|OML4_ORYSJ	protein MEI2-like 4	66.6	3e-11
		CL970.Contig6_All	1669	sp|Q64M78|OML4_ORYSJ	protein MEI2-like 4	68.9	8e-12
		CL970.Contig7_All	1293	sp|Q64M78|OML4_ORYSJ	protein MEI2-like 4	68.9	6e-12
		CL970.Contig8_All	1431	sp|Q9LYN7|AML4_ARATH	protein MEI2-like 4	63.2	4e-10
		Unigene110739_All	1678	sp|Q64M78|OML4_ORYSJ	protein MEI2-like 4	101	1e-21
		Unigene11427_All	2494	sp|Q64M78|OML4_ORYSJ	protein MEI2-like 4	104	2e-22
		Unigene23206_All	1609	sp|Q64M78|OML4_ORYSJ	protein MEI2-like 4	75.5	8e-14
		Unigene2413_All	1681	sp|Q64M78|OML4_ORYSJ	protein MEI2-like 4	99.8	4e-21
		Unigene39127_All	676	sp|Q64M78|OML4_ORYSJ	protein MEI2-like 4	58.9	2e-09
		Unigene39501_All	1351	sp|Q64M78|OML4_ORYSJ	protein MEI2-like 4	103	3e-22
		Unigene40214_All	1373	sp|Q64M78|OML4_ORYSJ	protein MEI2-like 4	72.4	6e-13
		Unigene44385_All	1320	sp|Q64M78|OML4_ORYSJ	protein MEI2-like 4	71.2	1e-12
		Unigene45328_All	1451	sp|Q64M78|OML4_ORYSJ	protein MEI2-like 4	99.8	4e-21
		Unigene46432_All	2003	sp|Q64M78|OML4_ORYSJ	protein MEI2-like 4	85.5	1e-16
		Unigene46738_All	1989	sp|Q64M78|OML4_ORYSJ	protein MEI2-like 4	78.2	2e-14
		Unigene49884_All	1136	sp|Q64M78|OML4_ORYSJ	protein MEI2-like 4	55.8	4e-08
		Unigene50793_All	1390	sp|Q64M78|OML4_ORYSJ	protein MEI2-like 4	82.4	6e-16
		Unigene56871_All	2216	sp|Q64M78|OML4_ORYSJ	protein MEI2-like 4	65.1	2e-10
		Unigene61504_All	1615	sp|Q64M78|OML4_ORYSJ	protein MEI2-like 4	52	1e-06
		Unigene62165_All	753	sp|Q9LYN7|AML4_ARATH	protein MEI2-like 4	89.4	2e-18
		Unigene6607_All	831	sp|Q64M78|OML4_ORYSJ	protein MEI2-like 4	95.5	3e-20
		Unigene68210_All	1587	sp|Q64M78|OML4_ORYSJ	protein MEI2-like 4	66.2	5e-11
		Unigene73181_All	752	sp|Q64M78|OML4_ORYSJ	protein MEI2-like 4	60.5	1e-09
		Unigene76797_All	1844	sp|Q64M78|OML4_ORYSJ	protein MEI2-like 4	55.5	1e-07
		Unigene78444_All	1435	sp|Q64M78|OML4_ORYSJ	protein MEI2-like 4	53.5	3e-07
		Unigene79147_All	1244	sp|Q9LYN7|AML4_ARATH	protein MEI2-like 4	87	2e-17
		Unigene79944_All	1685	sp|Q64M78|OML4_ORYSJ	protein MEI2-like 4	97.1	3e-20
		Unigene82474_All	1038	sp|Q9LYN7|AML4_ARATH	protein MEI2-like 4	84.3	1e-16
		Unigene83550_All	1250	sp|Q64M78|OML4_ORYSJ	protein MEI2-like 4	111	8e-25
		Unigene89364_All	1467	sp|Q64M78|OML4_ORYSJ	protein MEI2-like 4	85.5	7e-17
		Unigene89794_All	805	sp|Q9LYN7|AML4_ARATH	protein MEI2-like 4	82	4e-16
		Unigene91450_All	1356	sp|Q64M78|OML4_ORYSJ	protein MEI2-like 4	76.6	3e-14
		Unigene99314_All	1909	sp|Q64M78|OML4_ORYSJ	protein MEI2-like 4	50.8	3e-06
	protein MEI2-like 5	CL15191.Contig1_All	78	sp|Q6EQX3|OML5_ORYSJ	protein MEI2-like 5	72	7e-13
		CL15191.Contig2_All	10	sp|Q6EQX3|OML5_ORYSJ	protein MEI2-like 5	74.7	1e-13
		CL15191.Contig3_All	55	sp|Q6EQX3|OML5_ORYSJ	protein MEI2-like 5	84	2e-16
		CL15191.Contig5_All	92	sp|Q6EQX3|OML5_ORYSJ	protein MEI2-like 5	82.8	6e-16
		CL15191.Contig6_All	65	sp|Q6EQX3|OML5_ORYSJ	protein MEI2-like 5	72.8	4e-13
		CL15327.Contig1_All	25	sp|Q8VWF5|AML5_ARATH	protein MEI2-like 5	48.9	7e-07
		CL15846.Contig3_All	27	sp|Q6EQX3|OML5_ORYSJ	protein MEI2-like 5	66.6	2e-11
		CL16154.Contig1_All	40	sp|Q6EQX3|OML5_ORYSJ	protein MEI2-like 5	72.4	4e-13
		CL16154.Contig2_All	31	sp|Q6EQX3|OML5_ORYSJ	protein MEI2-like 5	79.3	4e-15
		CL2320.Contig2_All	1	sp|Q6EQX3|OML5_ORYSJ	protein MEI2-like 5	51.6	1e-06
		CL2320.Contig3_All	2	sp|Q6EQX3|OML5_ORYSJ	protein MEI2-like 5	50.4	3e-06
		CL2320.Contig4_All	2	sp|Q6EQX3|OML5_ORYSJ	protein MEI2-like 5	50.4	3e-06
		CL2320.Contig5_All	46	sp|Q6EQX3|OML5_ORYSJ	protein MEI2-like 5	51.6	1e-06
		CL2320.Contig6_All	76	sp|Q6EQX3|OML5_ORYSJ	protein MEI2-like 5	52.8	6e-07
		CL2367.Contig1_All	11	sp|Q8VWF5|AML5_ARATH	protein MEI2-like 5	48.9	1e-06
		CL2367.Contig2_All	106	sp|Q8VWF5|AML5_ARATH	protein MEI2-like 5	50.1	5e-06
		CL2409.Contig3_All	31	sp|Q8VWF5|AML5_ARATH	protein MEI2-like 5	51.2	3e-07
		CL3567.Contig2_All	35	sp|Q6EQX3|OML5_ORYSJ	protein MEI2-like 5	48.1	7e-06
		CL4442.Contig2_All	109	sp|Q8VWF5|AML5_ARATH	protein MEI2-like 5	51.2	2e-06
		CL470.Contig5_All	63	sp|Q8VWF5|AML5_ARATH	protein MEI2-like 5	68.9	5e-12
		CL6605.Contig1_All	0	sp|Q6EQX3|OML5_ORYSJ	protein MEI2-like 5	53.5	2e-07
		CL6605.Contig3_All	0	sp|Q6EQX3|OML5_ORYSJ	protein MEI2-like 5	53.5	2e-07
		CL6605.Contig4_All	7	sp|Q6EQX3|OML5_ORYSJ	protein MEI2-like 5	57.4	1e-08
		CL7814.Contig1_All	67	sp|Q8VWF5|AML5_ARATH	protein MEI2-like 5	48.1	7e-06
		CL9148.Contig2_All	1	sp|Q6EQX3|OML5_ORYSJ	protein MEI2-like 5	54.7	8e-08
		CL970.Contig2_All	2	sp|Q6EQX3|OML5_ORYSJ	protein MEI2-like 5	51.6	6e-07
		CL970.Contig9_All	4	sp|Q6EQX3|OML5_ORYSJ	protein MEI2-like 5	63.2	4e-10
		Unigene100449_All	59	sp|Q6EQX3|OML5_ORYSJ	protein MEI2-like 5	68.2	8e-12
		Unigene106268_All	49	sp|Q6EQX3|OML5_ORYSJ	protein MEI2-like 5	76.6	5e-15
		Unigene106940_All	18	sp|Q6EQX3|OML5_ORYSJ	protein MEI2-like 5	51.6	3e-07
		Unigene11419_All	11	sp|Q6EQX3|OML5_ORYSJ	protein MEI2-like 5	106	4e-23
		Unigene11420_All	3	sp|Q6EQX3|OML5_ORYSJ	protein MEI2-like 5	105	8e-23
		Unigene11421_All	59	sp|Q6EQX3|OML5_ORYSJ	protein MEI2-like 5	105	1e-22
		Unigene11422_All	15	sp|Q6EQX3|OML5_ORYSJ	protein MEI2-like 5	105	8e-23
		Unigene11423_All	7	sp|Q6EQX3|OML5_ORYSJ	protein MEI2-like 5	86.7	2e-17
		Unigene11424_All	55	sp|Q6EQX3|OML5_ORYSJ	protein MEI2-like 5	102	5e-22
		Unigene11425_All	2	sp|Q6EQX3|OML5_ORYSJ	protein MEI2-like 5	85.5	4e-17
		Unigene11428_All	1	sp|Q6EQX3|OML5_ORYSJ	protein MEI2-like 5	101	1e-21
		Unigene11723_All	62	sp|Q6EQX3|OML5_ORYSJ	protein MEI2-like 5	54.7	1e-07
		Unigene17947_All	39	sp|Q6EQX3|OML5_ORYSJ	protein MEI2-like 5	103	4e-22
		Unigene22662_All	283	sp|Q6EQX3|OML5_ORYSJ	protein MEI2-like 5	63.9	3e-10
		Unigene22781_All	123	sp|Q6EQX3|OML5_ORYSJ	protein MEI2-like 5	75.1	1e-13
		Unigene25731_All	195	sp|Q8VWF5|AML5_ARATH	protein MEI2-like 5	57	3e-08
		Unigene29000_All	90	sp|Q6EQX3|OML5_ORYSJ	protein MEI2-like 5	50.1	7e-07
		Unigene34901_All	90	sp|Q6EQX3|OML5_ORYSJ	protein MEI2-like 5	95.1	7e-20
		Unigene39525_All	241	sp|Q6EQX3|OML5_ORYSJ	protein MEI2-like 5	102	6e-22
		Unigene41717_All	3	sp|Q6EQX3|OML5_ORYSJ	protein MEI2-like 5	82.4	1e-16
		Unigene43851_All	72	sp|Q6EQX3|OML5_ORYSJ	protein MEI2-like 5	75.9	4e-14
		Unigene56337_All	43	sp|Q6EQX3|OML5_ORYSJ	protein MEI2-like 5	50.8	1e-06
		Unigene60903_All	318	sp|Q6EQX3|OML5_ORYSJ	protein MEI2-like 5	74.7	8e-14
		Unigene68200_All	470	sp|Q6EQX3|OML5_ORYSJ	protein MEI2-like 5	84	4e-16
		Unigene84252_All	110	sp|Q8VWF5|AML5_ARATH	protein MEI2-like 5	95.1	3e-20
		Unigene84415_All	47	sp|Q6EQX3|OML5_ORYSJ	protein MEI2-like 5	76.3	6e-15
		Unigene87942_All	108	sp|Q6EQX3|OML5_ORYSJ	protein MEI2-like 5	80.5	3e-15
		Unigene87943_All	0	sp|Q6EQX3|OML5_ORYSJ	protein MEI2-like 5	80.1	1e-15
		Unigene88448_All	47	sp|Q6EQX3|OML5_ORYSJ	protein MEI2-like 5	49.3	7e-06
		Unigene89378_All	70	sp|Q6EQX3|OML5_ORYSJ	protein MEI2-like 5	60.8	1e-09
		Unigene89682_All	132	sp|Q6EQX3|OML5_ORYSJ	protein MEI2-like 5	72.4	4e-13
	protein MEI2-like 6	CL15522.Contig3_All	1131	sp|Q652K6|OML6_ORYSJ	protein MEI2-like 6	53.5	2e-07
		CL15522.Contig5_All	1385	sp|Q652K6|OML6_ORYSJ	protein MEI2-like 6	52.4	6e-07
		CL15522.Contig7_All	1279	sp|Q652K6|OML6_ORYSJ	protein MEI2-like 6	52	7e-07
		Unigene58695_All	701	sp|Q652K6|OML6_ORYSJ	protein MEI2-like 6	51.2	6e-07
		Unigene68627_All	1298	sp|Q652K6|OML6_ORYSJ	protein MEI2-like 6	63.2	3e-10
		Unigene7196_All	1352	sp|Q652K6|OML6_ORYSJ	protein MEI2-like 6	55.1	9e-08
		Unigene73879_All	473	sp|Q652K6|OML6_ORYSJ	protein MEI2-like 6	58.5	9e-10
	protein MEI2-like 7	CL3093.Contig2_All	1103	sp|Q6ET49|OML7_ORYSJ	protein MEI2-like 7	50.4	2e-06
		CL3093.Contig7_All	1688	sp|Q6ET49|OML7_ORYSJ	protein MEI2-like 7	52.8	6e-07
		Unigene102487_All	876	sp|Q6ET49|OML7_ORYSJ	protein MEI2-like 7	61.2	7e-10
		Unigene29201_All	640	sp|Q6ET49|OML7_ORYSJ	protein MEI2-like 7	51.2	5e-07
		Unigene2952_All	886	sp|Q6ET49|OML7_ORYSJ	protein MEI2-like 7	65.9	3e-11
		Unigene58462_All	849	sp|Q6ET49|OML7_ORYSJ	protein MEI2-like 7	66.6	2e-11
		Unigene94674_All	501	sp|Q6ET49|OML7_ORYSJ	protein MEI2-like 7	47	6e-06

## Sheet: Table S3-2
Table S3-2 The 12 DEGs potentially involved in sexual reproduction and encystment in Scrippsiella trochoidea
	Catalogs	GeneID	Subject ID	Annotation	BaseMean in vegetative cell	BaseMean in resting cyst	log2Ratio(baseMean in resting cyst/baseMean in vegetative cell)	P-value	FDR
Sexual reproduction	meiotic recombination protein DMC1	CL5440.Contig1_All	sp|P37384|DMC1_LILLO	meiotic recombination protein DMC1	59.4892	221.379	1.89582	2.24e-13	9.94e-11
	meiotic recombination protein SPO11-2	Unigene78663_All	gi|357481549|ref|XP_003611060.1|	meiotic recombination protein SPO11-2	36.0808	142.712	1.98381	3.21e-11	9.01e-09
	protein MEI2-like 1	CL13474.Contig6_All	sp|Q8W4I9|AML1_ARATH	protein MEI2-like 1	593.66	158.111	-1.9087	1.23e-16	9.84e-14
		CL3042.Contig2_All	sp|Q8W4I9|AML1_ARATH	protein MEI2-like 1	47.6669	142.106	1.57591	3.15e-07	2.69e-05
		Unigene23061_All	sp|Q8W4I9|AML1_ARATH	protein MEI2-like 1	121.649	256.973	1.07889	1.91e-06	0.000120957
	protein MEI2-like 2	CL53.Contig2_All	sp|Q6ZI17|OML2_ORYSJ	protein MEI2-like 2	101.964	31.3528	-1.70139	2.6e-07	2.28e-05
	protein MEI2-like 4	CL13474.Contig7_All	sp|Q9LYN7|AML4_ARATH	protein MEI2-like 4	350.678	107.458	-1.70637	2.45e-14	1.31e-11
		CL5156.Contig1_All	sp|Q9LYN7|AML4_ARATH	protein MEI2-like 4	10.3773	58.2741	2.48942	1.72e-05	0.000708792
		Unigene78444_All	sp|Q9LYN7|AML4_ARATH	protein MEI2-like 4	125.551	52.3547	-1.26188	1.56e-05	0.000654719
	protein MEI2-like 5	CL15191.Contig5_All	sp|Q8VWF5|AML5_ARATH	protein MEI2-like 5	246.021	82.5173	-1.57601	1.35e-10	3.22e-08
		Unigene87942_All	sp|Q8VWF5|AML5_ARATH	protein MEI2-like 5	34.3741	97.1702	1.49919	3.42e-06	0.000194305
	protein MEI2-like 6	Unigene58695_All	sp|Q652K6|OML6_ORYSJ	protein MEI2-like 6	89.5353	29.9354	-1.58061	3.6e-06	0.000202449
