# Supplementary material for: Transcriptomic Analyses of Scrippsiella trochoidea Reveals Processes Regulating Encystment and Dormancy in the Life Cycle of a Dinoflagellate, with a Particular Attention to the Role of Abscisic Acid
Source: Front Microbiol. 2017 Dec 11;8:2450. doi: 10.3389/fmicb.2017.02450 (PMC5732363; doi:10.3389/fmicb.2017.02450)
Supplement: Supplementary file 6 [file Table5.XLSX]

## Sheet: Table S5-1
Table S5-1 The 648 unigenes relevant to phytohormones signal transduction in Scrippsiella trochoidea
Pathway	Catalog	Gene ID	Length	Subject ID	Annotation	Score	P-value
auxin pathway	auxin influx carrier (AUX1)	CL1918.Contig1_All	1835	gi|452820210|gb|EME27255.1|	amino acid transporter, AAAP family	101.3	6e-20
		CL1918.Contig2_All	1851	gi|452820210|gb|EME27255.1|	amino acid transporter, AAAP family	101.7	4e-20
		Unigene15348_All	650	gi|308801699|ref|XP_003078163.1|	amino acid transporters	160.2	2e-38
	auxin-responsive protein (IAA)	CL12702.Contig1_All	248	gi|470132370|ref|XP_004302055.1|	auxin-responsive protein IAA16-like	168.7	2e-41
		CL12702.Contig2_All	736	gi|470104044|ref|XP_004288427.1|	auxin-responsive protein IAA14-like	380.2	1e-104
		Unigene109433_All	1141	gi|470107125|ref|XP_004289900.1|	auxin-induced protein AUX28-like	462.6	5e-129
		Unigene109785_All	368	gi|470107129|ref|XP_004289902.1|	auxin-induced protein 22D-like	235.3	2e-61
		Unigene110019_All	227	gi|470132372|ref|XP_004302056.1|	auxin-responsive protein IAA4-like	149.1	2e-35
		Unigene110448_All	222	gi|470132372|ref|XP_004302056.1|	auxin-responsive protein IAA4-like	157.9	4e-38
	auxin response factor (ARF)	CL3255.Contig1_All	1807	aly:ARALYDRAFT_488981	auxin response factor	90.9	6e-18
		CL3255.Contig4_All	1825	aly:ARALYDRAFT_488981	auxin response factor	89	2e-17
		CL3255.Contig5_All	1795	aly:ARALYDRAFT_488981	auxin response factor	90.9	6e-18
		CL3486.Contig1_All	781	aly:ARALYDRAFT_488981	auxin response factor	61.2	2e-09
		CL3486.Contig4_All	205	aly:ARALYDRAFT_488981	auxin response factor	46.6	9e-06
		CL3486.Contig5_All	271	ath:AT5G20730	auxin response factor	49.7	1e-06
		CL3486.Contig6_All	350	ath:AT5G20730	auxin response factor	60.8	5e-10
		CL10479.Contig1_All	1341	ath:AT5G20730	auxin response factor	87	6e-17
		CL12526.Contig2_All	3691	aly:ARALYDRAFT_488981	auxin response factor	71.2	1e-11
		CL13881.Contig1_All	1222	aly:ARALYDRAFT_488981	auxin response factor	59.3	1e-08
		CL14293.Contig1_All	287	aly:ARALYDRAFT_488981	auxin response factor	79.7	1e-15
		CL14351.Contig1_All	606	aly:ARALYDRAFT_488981	auxin response factor	50.1	3e-06
		CL14931.Contig1_All	474	aly:ARALYDRAFT_488981	auxin response factor	78.6	4e-15
		CL16162.Contig2_All	1712	ath:AT5G20730	auxin response factor	76.6	1e-13
		CL3416.Contig2_All	1576	sp|P93022|ARFG_ARATH	auxin response factor 7	81.3	1e-15
		CL3526.Contig1_All	850	sp|P93022|ARFG_ARATH	auxin response factor 7	79.7	2e-15
		CL4830.Contig2_All	934	ath:AT5G20730	auxin response factor	67.8	9e-12
		CL6728.Contig2_All	700	aly:ARALYDRAFT_488981	auxin response factor	66.6	1e-11
		Unigene18595_All	501	sp|P93022|ARFG_ARATH	auxin response factor 7	83.6	1e-07
		Unigene25765_All	548	sp|Q9ZTX8|ARFF_ARATH	auxin response factor 6	122.9	6e-08
		Unigene35814_All	359	sp|Q9ZTX8|ARFF_ARATH	auxin response factor 6	52.4	6e-08
		Unigene37017_All	379	sp|Q9ZTX8|ARFF_ARATH	auxin response factor 6	72.8	6e-08
		Unigene48770_All	329	sp|Q9ZTX8|ARFF_ARATH	auxin response factor 6	92.5	6e-08
		Unigene68786_All	990	aly:ARALYDRAFT_488981	auxin response factor	57.4	1e-08
		Unigene71653_All	303	ath:AT5G20730	auxin response factor	51.6	1e-07
		Unigene73657_All	692	sp|P93022|ARFG_ARATH	auxin response factor 7	53.5	1e-07
		Unigene74525_All	495	sp|Q9ZTX8|ARFF_ARATH	auxin response factor 6	62.4	1e-10
		Unigene78362_All	2339	ath:AT5G20730	auxin response factor	87	4e-17
		Unigene79147_All	1244	sp|P93022|ARFG_ARATH	auxin response factor 7	87	2e-17
		Unigene79161_All	1109	sp|Q9ZTX8|ARFF_ARATH	auxin response factor 6	39.8	6e-08
		Unigene91085_All	1003	sp|P93022|ARFG_ARATH	auxin response factor 7	52	5e-07
		Unigene94267_All	1961	aly:ARALYDRAFT_488981	auxin response factor	62.8	7e-10
		Unigene98872_All	2764	sp|Q9ZTX8|ARFF_ARATH	auxin response factor 6	77.9	6e-08
	auxin responsive GH3	Unigene28513_All	1963	sp|Q0D4Z6|GH38_ORYSJ	probable indole-3-acetic acid-amido synthetase GH3	210	3e-54
		Unigene45835_All	1058	sp|P0C0M2|GH32_ORYSJ	probable indole-3-acetic acid-amido synthetase GH3	89.7	3e-18
		Unigene85808_All	248	osa:4343704	auxin responsive GH3 gene family	46.6	9e-06
	SAUR family protein (SAUR)	CL15486.Contig1_All	1962	sp|Q9ZQA3|PME15_ARATH	probable pectinesterase 15	49.7	6e-06
		CL4868.Contig2_All	2942	sp|Q9ZQA3|PME15_ARATH	probable pectinesterase	52	2e-06
		Unigene109387_All	344	pop:POPTR_649291	SAUR family protein	141	2e-34
		Unigene109542_All	207	vvi:100247037	SAUR family protein	91.7	2e-19
		Unigene110563_All	295	pop:POPTR_802993	SAUR family protein	113	6e-26
		Unigene118706_All	252	pop:POPTR_649291	SAUR family protein	52.8	1e-07
		Unigene32816_All	624	vvi:100247037	SAUR family protein	49.3	5e-06
cytokinine pathway	cytokinin receptor (CRE1)	CL107.Contig10_All	3445	sp|O81122|ETR1_MALDO	cytokinin receptor	108	2e-23
		CL107.Contig11_All	1198	sp|O78428|YCF27_GUITH	cytokinin receptor	64.3	1e-10
		CL107.Contig2_All	2941	sp|O81122|ETR1_MALDO	cytokinin receptor	107	4e-23
		CL107.Contig3_All	3479	sp|O81122|ETR1_MALDO	cytokinin receptor	107	4e-23
		CL107.Contig6_All	1166	sp|Q9C5U0|AHK4_ARATH	cytokinin receptor	51.2	1e-06
		CL107.Contig7_All	2959	sp|O81122|ETR1_MALDO	cytokinin receptor	106	9e-23
		CL107.Contig8_All	2361	sp|O81122|ETR1_MALDO	cytokinin receptor	107	4e-23
		CL13594.Contig2_All	2137	sp|Q3S4A7|AHK5_ARATH	cytokinin receptor	107	4e-23
		Unigene31065_All	489	sp|Q9SXL4|AHK1_ARATH	cytokinin receptor	51.2	3e-07
		Unigene32187_All	303	sp|Q3S4A7|AHK5_ARATH	cytokinin receptor	50.4	2e-07
		Unigene55128_All	1297	sp|Q3S4A7|AHK5_ARATH	cytokinin receptor	96.3	3e-20
		Unigene65893_All	1406	sp|O78428|YCF27_GUITH	probable transcriptional regulator ycf27	64.3	2e-10
		Unigene87875_All	2677	sp|Q3S4A7|AHK5_ARATH	histidine kinase 5	120	3e-27
		Unigene97031_All	843	sp|P28835|YCF27_PORAE	probable transcriptional regulator ycf27	134	5e-32
	two-component response regulator ARR-B family (B-ARR)	CL13594.Contig1_All	636	rcu:RCOM_1800720	two-component system, OmpR family, response regulator	79	2e-15
		Unigene10081_All	465	rcu:RCOM_1800720	two-component system, OmpR family, response regulator	93.6	1e-19
		Unigene53167_All	562	rcu:RCOM_1800720	two-component system, OmpR family, response regulator	77.4	1e-14
		Unigene9851_All	766	rcu:RCOM_1800720	two-component system, OmpR family, response regulator	135	5e-32
	two-component response regulator ARR-A family (A-ARR)	CL1333.Contig1_All	1184	sbi:SORBI_06g032600	two-component response regulator ARR-A family	63.9	5e-10
		CL1333.Contig2_All	1678	pop:POPTR_565391	two-component response regulator ARR-A family	63.9	7e-10
		CL13594.Contig1_All	636	vvi:100253216	two-component response regulator ARR-A family	69.3	4e-12
		CL1925.Contig2_All	415	pop:POPTR_565391	two-component response regulator ARR-A family	47	9e-06
		Unigene107620_All	442	sbi:SORBI_06g032600	two-component response regulator ARR-A family	53.1	2e-07
		Unigene26827_All	294	pop:POPTR_565391	two-component response regulator ARR-A family	52.8	1e-07
		Unigene35908_All	2131	vvi:100253216	two-component response regulator ARR-A family	65.1	4e-10
		Unigene4072_All	635	sbi:SORBI_06g032600	two-component response regulator ARR-A family	62	7e-10
		Unigene66561_All	278	pop:POPTR_565391	two-component response regulator ARR-A family	50.1	8e-07
		Unigene97031_All	843	gi|255616226|ref|XP_002539738.1|	two-component system sensor histidine kinase/response regulator, putative	189.9	4e-47
		Unigene98293_All	525	vvi:100253216	two-component response regulator ARR-A family	133	4e-08
gibberellin pathway	gibberellin receptor GID1 (GID1)	CL5580.Contig1_All	1350	sp|Q6L545|GID1_ORYSJ	gibberellin receptor GID1	52.8	4e-07
		CL5580.Contig2_All	1367	sp|Q6L545|GID1_ORYSJ	gibberellin receptor GID1	53.9	2e-07
		CL5580.Contig3_All	1386	sp|Q6L545|GID1_ORYSJ	gibberellin receptor GID1	71.2	2e-12
		CL5580.Contig4_All	1392	sp|Q6L545|GID1_ORYSJ	gibberellin receptor GID1	54.3	3e-07
		CL15304.Contig1_All	1258	ppp:PHYPADRAFT_118478	gibberellin receptor GID1	52.8	1e-06
		CL15304.Contig2_All	1186	ppp:PHYPADRAFT_118478	gibberellin receptor GID1	53.9	5e-07
		CL1364.Contig2_All	2256	ppp:PHYPADRAFT_118478	gibberellin receptor GID1	59.7	2e-08
		CL14983.Contig2_All	2615	sp|Q940G6|GID1C_ARATH	gibberellin receptor GID1C	74.7	1e-13
		CL4036.Contig1_All	1275	aly:ARALYDRAFT_486805	gibberellin receptor GID1	66.2	1e-10
		CL9930.Contig1_All	1630	sp|Q9LYC1|GID1B_ARATH	gibberellin receptor GID1B	72.4	7e-13
		Unigene100053_All	1258	sp|Q6L545|GID1_ORYSJ	gibberellin receptor GID1	79.7	3e-15
		Unigene107007_All	467	ppp:PHYPADRAFT_118478	gibberellin receptor GID1	56.2	2e-08
		Unigene18540_All	1478	rcu:RCOM_0646940	gibberellin receptor GID1	58.2	3e-08
		Unigene18567_All	1428	sp|Q6L545|GID1_ORYSJ	gibberellin receptor GID1	57.8	2e-08
		Unigene23986_All	1222	vvi:100245285	gibberellin receptor GID1	67.4	4e-11
		Unigene34609_All	1680	sp|Q9MAA7|GID1A_ARATH	gibberellin receptor GID1A	51.6	1e-06
		Unigene47458_All	1075	vvi:100249385	gibberellin receptor GID1	63.9	5e-11
		Unigene53226_All	292	osa:4338764	gibberellin receptor GID1	67.8	5e-11
		Unigene61535_All	1554	sp|Q6L545|GID1_ORYSJ	gibberellin receptor GID1	67.8	2e-11
		Unigene72899_All	1276	ath:AT3G63010	gibberellin receptor GID1	70.1	7e-12
		Unigene78216_All	1570	osa:4338764	gibberellin receptor GID1	63.5	9e-10
		Unigene83584_All	1411	ppp:PHYPADRAFT_118478	gibberellin receptor GID1	70.1	8e-12
		Unigene89977_All	1088	sp|Q9LYC1|GID1B_ARATH	gibberellin receptor GID1B	72.8	3e-13
	DELLA protein (DELLA)	CL4447.Contig2_All	405	sbi:SORBI_03g046480	RNA-binding protein with serine-rich domain 1	47.8	5e-06
		Unigene93910_All	957	vcn:VOLCADRAFT_121342	histone arginine demethylase JMJD6	54.3	3e-07
abscisic acid pathway	protein phosphatase 2C (PP2C)	CL10494.Contig1_All	1852	sp|Q67UX7|P2C10_ORYSJ	probable protein phosphatase 2C	154	2e-37
		CL10494.Contig2_All	1378	sp|Q67UX7|P2C10_ORYSJ	probable protein phosphatase 2C	154	2e-37
		CL11170.Contig1_All	855	sp|Q8LAY8|P2C69_ARATH	probable protein phosphatase 2C	77.8	1e-23
		CL11170.Contig2_All	997	sp|Q65XK7|P2C51_ORYSJ	probable protein phosphatase 2C	142	4e-34
		CL1253.Contig1_All	2016	sp|Q67UX7|P2C10_ORYSJ	probable protein phosphatase 2C	94.7	2e-19
		CL1253.Contig2_All	3012	sp|Q67UX7|P2C10_ORYSJ	probable protein phosphatase 2C	94.7	3e-19
		CL1253.Contig3_All	2871	sp|Q67UX7|P2C10_ORYSJ	probable protein phosphatase 2C	94.7	3e-19
		CL3181.Contig1_All	1705	sp|Q6L5C4|P2C52_ORYSJ	probable protein phosphatase 2C	147	1e-35
		CL3181.Contig2_All	1727	sp|Q6L5C4|P2C52_ORYSJ	probable protein phosphatase 2C	147	1e-35
		CL3181.Contig3_All	1660	sp|Q6L5C4|P2C52_ORYSJ	probable protein phosphatase 2C	147	1e-35
		CL5567.Contig1_All	2653	sp|Q67UX7|P2C10_ORYSJ	probable protein phosphatase 2C	164	3e-40
		CL5567.Contig2_All	2085	sp|Q67UX7|P2C10_ORYSJ	probable protein phosphatase 2C	164	2e-40
		CL5567.Contig3_All	1487	sp|Q67UX7|P2C10_ORYSJ	probable protein phosphatase 2C	139	3e-33
		CL5567.Contig4_All	1514	sp|Q67UX7|P2C10_ORYSJ	probable protein phosphatase 2C	139	3e-33
		CL13555.Contig1_All	1490	sp|Q5SN75|P2C08_ORYSJ	probable protein phosphatase 2C	133	2e-31
		CL13555.Contig2_All	1570	sp|Q5SN75|P2C08_ORYSJ	probable protein phosphatase 2C	133	2e-31
		CL2847.Contig1_All	1867	sp|Q6EN45|P2C13_ORYSJ	probable protein phosphatase 2C	73.9	3e-13
		CL2847.Contig2_All	2022	sp|Q7XR06|P2C45_ORYSJ	probable protein phosphatase 2C	70.1	5e-12
		CL598.Contig1_All	473	sp|Q0JL75|P2C07_ORYSJ	probable protein phosphatase 2C	74.3	3e-14
		CL598.Contig2_All	1401	sp|Q6L482|P2C48_ORYSJ	probable protein phosphatase 2C	129	4e-30
		CL598.Contig3_All	1331	sp|Q6L482|P2C48_ORYSJ	probable protein phosphatase 2C	129	3e-30
		CL598.Contig4_All	1398	sp|Q9XGZ9|P2C72_ARATH	probable protein phosphatase 2C	126	3e-29
		CL8217.Contig2_All	1068	sp|Q9FYN7|P2C02_ORYSJ	probable protein phosphatase 2C	137	8e-33
		Unigene105130_All	2233	sp|Q6Z8B9|P2C12_ORYSJ	probable protein phosphatase 2C	125	1e-28
		Unigene105556_All	1487	sp|Q8RXV3|P2C59_ARATH	probable protein phosphatase 2C	144	1e-34
		Unigene105557_All	1454	sp|Q4PSE8|P2C71_ARATH	probable protein phosphatase 2C	103	2e-22
		Unigene108407_All	1309	sp|Q6L482|P2C48_ORYSJ	probable protein phosphatase 2C	131	8e-31
		Unigene11104_All	1883	sp|Q69VD9|P2C57_ORYSJ	probable protein phosphatase 2C	57.4	3e-08
		Unigene118946_All	1249	sp|Q9LMT1|P2C08_ARATH	probable protein phosphatase 2C	66.2	4e-11
		Unigene12964_All	2115	sp|Q5SMK6|P2C54_ORYSJ	probable protein phosphatase 2C	90.5	3e-18
		Unigene13163_All	3407	sp|Q8RXY0|Y3333_ARATH	probable protein phosphatase 2C	125	1e-28
		Unigene14861_All	1313	sp|Q6L482|P2C48_ORYSJ	probable protein phosphatase 2C	107	1e-23
		Unigene15333_All	966	sp|Q65XK7|P2C51_ORYSJ	probable protein phosphatase 2C	72	5e-13
		Unigene18212_All	1901	sp|Q940A2|P2C31_ARATH	protein kinase and PP2C-like domain-containing protein	67.4	3e-11
		Unigene25214_All	1833	sp|Q940A2|P2C31_ARATH	protein kinase and PP2C-like domain-containing protein	57	4e-08
		Unigene27635_All	1040	sp|Q7XJ53|P2C35_ARATH	probable protein phosphatase 2C	94.7	8e-20
		Unigene27810_All	1170	sp|Q6L482|P2C48_ORYSJ	probable protein phosphatase 2C	87	2e-17
		Unigene28327_All	1801	sp|Q6EN45|P2C13_ORYSJ	probable protein phosphatase 2C	71.2	2e-12
		Unigene32052_All	264	sp|Q9SD02|P2C47_ARATH	probable protein phosphatase 2C	55.5	7e-09
		Unigene33217_All	1151	sp|Q9FPQ6|GP1_CHLRE	probable protein phosphatase 2C	79.7	3e-15
		Unigene3626_All	1689	sp|Q6L482|P2C48_ORYSJ	probable protein phosphatase 2C	100	3e-21
		Unigene39395_All	1900	sp|Q8VZN9|P2C11_ARATH	probable protein phosphatase 2C	124	2e-28
		Unigene39791_All	486	sp|O82637|P2C61_ARATH	probable protein phosphatase 2C	82	2e-16
		Unigene43855_All	1377	sp|Q9XGZ9|P2C72_ARATH	probable protein phosphatase 2C	125	4e-29
		Unigene43856_All	1316	sp|Q6L482|P2C48_ORYSJ	probable protein phosphatase 2C	132	6e-31
		Unigene43857_All	1326	sp|Q6L482|P2C48_ORYSJ	probable protein phosphatase 2C	131	8e-31
		Unigene43858_All	1326	sp|Q6L482|P2C48_ORYSJ	probable protein phosphatase 2C	127	1e-29
		Unigene43860_All	1339	sp|Q9XGZ9|P2C72_ARATH	probable protein phosphatase 2C	125	4e-29
		Unigene44594_All	1519	sp|Q8LAY8|P2C69_ARATH	probable protein phosphatase 2C	109	4e-24
		Unigene45795_All	1094	sp|Q5SN75|P2C08_ORYSJ	probable protein phosphatase 2C	114	8e-26
		Unigene47303_All	1232	sp|Q67UX7|P2C10_ORYSJ	probable protein phosphatase 2C	87.8	1e-17
		Unigene50379_All	2227	sp|Q65XK7|P2C51_ORYSJ	probable protein phosphatase 2C	116	5e-26
		Unigene54938_All	1341	sp|Q65XK7|P2C51_ORYSJ	probable protein phosphatase 2C	134	1e-31
		Unigene56727_All	1607	sp|Q8H4S6|P2C64_ORYSJ	probable protein phosphatase 2C	103	3e-22
		Unigene56919_All	1625	sp|Q94AT1|P2C76_ARATH	probable protein phosphatase 2C	152	5e-37
		Unigene58002_All	1461	sp|Q6L482|P2C48_ORYSJ	probable protein phosphatase 2C	150	2e-36
		Unigene66577_All	1717	sp|Q6Z8B9|P2C12_ORYSJ	probable protein phosphatase 2C	113	3e-25
		Unigene66800_All	1632	sp|Q6EN45|P2C13_ORYSJ	probable protein phosphatase 2C	98.2	1e-20
		Unigene69299_All	1259	sp|Q9SD02|P2C47_ARATH	probable protein phosphatase 2C	95.5	6e-20
		Unigene79028_All	2167	sp|Q53Q11|P2C74_ORYSJ	probable protein phosphatase 2C	114	2e-25
		Unigene82479_All	1089	sp|Q69QZ0|P2C27_ORYSJ	probable protein phosphatase 2C	107	2e-23
		Unigene82588_All	983	sp|Q6L482|P2C48_ORYSJ	probable protein phosphatase 2C	128	6e-30
		Unigene83591_All	1262	sp|Q5SMK6|P2C54_ORYSJ	probable protein phosphatase 2C	94.4	1e-19
		Unigene87336_All	1680	sp|Q10MN6|P2C33_ORYSJ	probable protein phosphatase 2C	97.8	2e-20
		Unigene88591_All	1984	sp|Q94AT1|P2C76_ARATH	probable protein phosphatase 2C	149	6e-36
		Unigene89736_All	1208	sp|Q940A2|P2C31_ARATH	protein kinase and PP2C-like domain-containing protein	117	1e-26
		Unigene89989_All	1788	sp|Q8H4S6|P2C64_ORYSJ	probable protein phosphatase 2C	102	9e-22
		Unigene94580_All	1256	sp|Q0JAA0|P2C44_ORYSJ	probable protein phosphatase 2C	97.8	1e-20
		Unigene94616_All	1396	sp|Q9SD02|P2C47_ARATH	probable protein phosphatase 2C	89.4	5e-18
	serine/threonine-protein kinase SRK2 (SnRK2)	CL11196.Contig1_All	2271	zma:100274512	serine/threonine-protein kinase SRK2	79.7	2e-14
		CL11196.Contig4_All	2129	olu:OSTLU_86646	serine/threonine-protein kinase SRK2	83.6	1e-15
		CL10004.Contig1_All	257	olu:OSTLU_86646	serine/threonine-protein kinase SRK2	64.7	3e-11
		CL11762.Contig2_All	1786	sp|Q8W490|PEPK2_ARATH	serine/threonine-protein kinase PEPKR2	88.2	1e-17
		CL11774.Contig1_All	1451	COG0515	serine/threonine protein kinase	54.7	4e-07
		CL11774.Contig2_All	1901	COG0515	serine/threonine protein kinase	63.5	1e-09
		CL12635.Contig1_All	1323	cre:CHLREDRAFT_132038	serine/threonine-protein kinase SRK2	62	2e-09
		CL12635.Contig2_All	1534	COG0515	serine/threonine protein kinase	62	3e-09
		CL13092.Contig1_All	1043	cre:CHLREDRAFT_132038	serine/threonine-protein kinase SRK2	68.9	1e-11
		CL13092.Contig2_All	1324	COG0515	serine/threonine protein kinase	68.9	2e-11
		CL13972.Contig1_All	1100	sp|Q7XKA8|SAPK5_ORYSJ	serine/threonine-protein kinase SRK2	51.6	2e-06
		CL13583.Contig1_All	1628	sp|Q39192|SRK2D_ARATH	serine/threonine-protein kinase SRK2D	56.2	1e-08
		CL13583.Contig2_All	1609	sp|Q39192|SRK2D_ARATH	serine/threonine-protein kinase SRK2D	59.3	3e-09
		CL14769.Contig1_All	534	sp|Q39192|SRK2D_ARATH	serine/threonine-protein kinase SRK2D	61.2	9e-09
		CL14769.Contig2_All	808	sp|Q39192|SRK2D_ARATH	serine/threonine-protein kinase SRK2D	66.6	5e-10
		CL14892.Contig1_All	1176	COG0515	serine/threonine protein kinase	67.8	4e-11
		CL14892.Contig2_All	1078	cre:CHLREDRAFT_132038	serine/threonine-protein kinase SRK2	67.8	3e-11
		CL16002.Contig1_All	354	COG0515	serine/threonine protein kinase	61.2	4e-10
		CL3695.Contig3_All	2651	cre:CHLREDRAFT_132038	serine/threonine-protein kinase SRK2	58.9	4e-08
		CL3695.Contig5_All	4375	COG0515	serine/threonine protein kinase	61.6	1e-08
		CL408.Contig1_All	2023	COG0515	serine/threonine protein kinase	83.6	1e-15
		CL408.Contig3_All	2467	cre:CHLREDRAFT_132038	serine/threonine-protein kinase SRK2	86.3	2e-16
		CL7122.Contig1_All	2357	sp|Q9SMQ4|SRK2F_ARATH	serine/threonine-protein kinase SRK2F	118	2e-26
		CL7122.Contig2_All	1870	COG0515	serine/threonine protein kinase	106	4e-23
		CL7122.Contig3_All	2734	sp|Q9SMQ4|SRK2F_ARATH	serine/threonine-protein kinase SRK2F	118	2e-26
		CL8966.Contig1_All	1422	cre:CHLREDRAFT_132038	serine/threonine-protein kinase SRK2	97.1	6e-20
		CL8966.Contig2_All	1515	cre:CHLREDRAFT_132038	serine/threonine-protein kinase SRK2	99.4	1e-20
		CL4428.Contig1_All	1391	cre:CHLREDRAFT_113331	serine/threonine-protein kinase SRK2	89.7	4e-18
		CL5577.Contig1_All	606	cre:CHLREDRAFT_113331	serine/threonine-protein kinase SRK2	91.7	1e-18
		CL7845.Contig2_All	2198	zma:100191986	serine/threonine-protein kinase SRK2	127	2e-29
		Unigene105359_All	1227	cre:CHLREDRAFT_113331	serine/threonine-protein kinase SRK2	80.9	1e-15
		Unigene108646_All	231	sp|O64812|SRK2J_ARATH	serine/threonine-protein kinase SRK2J	53.1	4e-08
		Unigene13238_All	1809	rcu:RCOM_1037080	serine/threonine-protein kinase SRK2	110	3e-24
		Unigene13894_All	725	olu:OSTLU_86646	serine/threonine-protein kinase SRK2	98.2	1e-20
		Unigene17475_All	1195	cre:CHLREDRAFT_132038	serine/threonine-protein kinase SRK2	81.6	7e-16
		Unigene18198_All	1965	osa:4335877	serine/threonine-protein kinase SRK2	84.7	1e-16
		Unigene22340_All	1922	rcu:RCOM_1037080	serine/threonine-protein kinase SRK2	92	3e-19
		Unigene22971_All	1393	olu:OSTLU_86646	serine/threonine-protein kinase SRK2	117	8e-27
		Unigene23031_All	1773	COG0515	serine/threonine protein kinase	65.9	1e-10
		Unigene24251_All	1016	cre:CHLREDRAFT_113331	serine/threonine-protein kinase SRK2	55.1	4e-08
		Unigene24263_All	1572	cre:CHLREDRAFT_132038	serine/threonine-protein kinase SRK2	67.4	2e-11
		Unigene40166_All	669	osa:4335877	serine/threonine-protein kinase SRK2	82.8	4e-16
		Unigene4356_All	825	bdi:100830593	serine/threonine-protein kinase SRK2	100	4e-21
		Unigene45866_All	2819	gmx:100806949	serine/threonine-protein kinase SRK2	86.3	4e-17
		Unigene46219_All	1173	cre:CHLREDRAFT_132038	serine/threonine-protein kinase SRK2	72.8	4e-13
		Unigene46662_All	675	sp|Q39192|SRK2D_ARATH	serine/threonine-protein kinase SRK2D	62.8	5e-11
		Unigene48471_All	1317	sp|Q39192|SRK2D_ARATH	serine/threonine-protein kinase SRK2D	90.1	4e-18
		Unigene50517_All	1345	bdi:100830593	serine/threonine-protein kinase SRK2	82.4	7e-16
		Unigene54788_All	2316	gmx:100806949	serine/threonine-protein kinase SRK2	92	6e-19
		Unigene55237_All	1456	cre:CHLREDRAFT_132038	serine/threonine-protein kinase SRK2	96.3	5e-20
		Unigene58100_All	1306	osa:4335877	serine/threonine-protein kinase SRK2	57.8	6e-09
		Unigene70137_All	332	bdi:100830593	serine/threonine-protein kinase SRK2	86.7	3e-17
		Unigene72384_All	1775	sp|Q39192|SRK2D_ARATH	serine/threonine-protein kinase SRK2D	95.9	7e-20
		Unigene72405_All	1727	cre:CHLREDRAFT_113331	serine/threonine-protein kinase SRK2	110	3e-24
		Unigene82505_All	1157	sp|Q39192|SRK2D_ARATH	serine/threonine-protein kinase SRK2D	77.8	1e-14
		Unigene83270_All	1634	sp|Q39192|SRK2D_ARATH	serine/threonine-protein kinase SRK2D	75.9	9e-14
		Unigene83744_All	1434	sp|Q39192|SRK2D_ARATH	serine/threonine-protein kinase SRK2D	73.2	3e-15
		Unigene88174_All	1536	COG0515	serine/threonine protein kinase	61.2	2e-09
		Unigene88906_All	3543	COG0515	serine/threonine protein kinase	72	2e-12
		Unigene97783_All	362	COG0515	serine/threonine protein kinase	69.3	4e-11
	ABA responsive element binding factor (ABF)	CL12914.Contig1_All	1156	aly:ARALYDRAFT_479444	ABA responsive element binding factor	50.8	4e-06
		Unigene23882_All	1331	aly:ARALYDRAFT_479444	ABA responsive element binding factor	65.1	2e-10
		Unigene36306_All	705	osa:4345807	ABA responsive element binding factor	49.7	4e-06
		Unigene6710_All	933	zma:100284582	ABA responsive element binding factor	49.7	7e-06
ethylene pathway	ethylene receptor (ETR)	CL107.Contig10_All	3445	sp|O81122|ETR1_MALDO	ethylene receptor	108	2e-23
		CL107.Contig1_All	3088	sp|Q9SSY6|ETR1_CUCSA	ethylene receptor	107	3e-23
		CL107.Contig2_All	2941	sp|O81122|ETR1_MALDO	ethylene receptor	107	4e-23
		CL107.Contig3_All	3479	sp|O81122|ETR1_MALDO	ethylene receptor	107	4e-23
		CL107.Contig4_All	3203	sp|O48929|ETR1_TOBAC	ethylene receptor	107	3e-23
		CL107.Contig5_All	2875	sp|O81122|ETR1_MALDO	ethylene receptor	111	2e-24
		CL107.Contig7_All	2959	sp|O81122|ETR1_MALDO	ethylene receptor	106	9e-23
		CL107.Contig8_All	2361	sp|O81122|ETR1_MALDO	ethylene receptor	107	4e-23
		CL107.Contig9_All	3176	sp|Q9SSY6|ETR1_CUCSA	ethylene receptor	107	3e-23
		CL13594.Contig2_All	2137	sp|Q3S4A7|AHK5_ARATH	ethylene receptor	107	4e-23
		Unigene32187_All	303	sp|Q3S4A7|AHK5_ARATH	ethylene receptor	50.4	2e-07
		Unigene45245_All	2921	sp|O82436|ETR1_CUCMN	ethylene receptor	118	2e-26
		Unigene55128_All	1297	sp|Q3S4A7|AHK5_ARATH	ethylene receptor	96.3	3e-20
		Unigene65857_All	1909	sp|Q01549|PHY1_SELMA	ethylene receptor	119	8e-27
		Unigene87875_All	2677	sp|Q3S4A7|AHK5_ARATH	ethylene receptor	120	3e-27
	mitogen-activated protein kinase 6 (MPK6)	CL15089.Contig1_All	1577	sp|Q40532|NTF4_TOBAC	mitogen-activated protein kinase homolog NTF4	80.1	3e-15
		CL15089.Contig2_All	1812	sp|Q40532|NTF4_TOBAC	mitogen-activated protein kinase homolog NTF4	79	9e-15
		CL7180.Contig1_All	1501	sp|Q84UI5|MPK1_ORYSJ	mitogen-activated protein kinase 1	271	7e-73
		CL7180.Contig2_All	1533	sp|Q84UI5|MPK1_ORYSJ	mitogen-activated protein kinase 1	271	7e-73
		Unigene28860_All	1486	sp|Q39026|MPK6_ARATH	mitogen-activated protein kinase 6	271	7e-73
		Unigene46083_All	1748	sp|Q6L5F7|MPK17_ORYSJ	mitogen-activated protein kinase 17	129	7e-30
		Unigene46550_All	2470	sp|Q84UI5|MPK1_ORYSJ	mitogen-activated protein kinase 1	82	1e-15
		Unigene49847_All	1108	sp|Q84UI5|MPK1_ORYSJ	mitogen-activated protein kinase 1	326	1e-89
		Unigene553_All	1983	sp|Q84UI5|MPK1_ORYSJ	mitogen-activated protein kinase 1	196	4e-50
		Unigene555_All	2159	sp|Q39024|MPK4_ARATH	mitogen-activated protein kinase 4m	182	5e-46
		Unigene7352_All	1551	sp|Q07176|MMK1_MEDSA	mitogen-activated protein kinase homolog MMK1	318	4e-87
		Unigene7443_All	1428	sp|Q07176|MMK1_MEDSA	mitogen-activated protein kinase homolog MMK1	345	4e-95
		Unigene87857_All	1707	sp|Q07176|MMK1_MEDSA	mitogen-activated protein kinase homolog MMK1	226	3e-59
		Unigene90040_All	1434	sp|Q40517|NTF3_TOBAC	mitogen-activated protein kinase homolog NTF3	264	1e-70
		Unigene99312_All	1795	sp|Q39026|MPK6_ARATH	mitogen-activated protein kinase 6	65.5	1e-10
	serine/threonine-protein kinase CTR1 (CTR1)	CL10022.Contig3_All	2637	sp|Q05609|CTR1_ARATH	serine/threonine-protein kinase CTR1	72.4	1e-12
		CL102.Contig1_All	2299	sp|Q9FPR3|EDR1_ARATH	serine/threonine-protein kinase EDR1	112	1e-24
		CL102.Contig2_All	2435	sp|Q9FPR3|EDR1_ARATH	serine/threonine-protein kinase EDR1	113	4e-25
		CL102.Contig3_All	2459	sp|Q05609|CTR1_ARATH	serine/threonine-protein kinase CTR1	111	2e-24
		CL102.Contig4_All	2860	sp|Q9FPR3|EDR1_ARATH	serine/threonine-protein kinase EDR1	108	1e-23
		CL102.Contig5_All	2359	sp|Q9FPR3|EDR1_ARATH	serine/threonine-protein kinase EDR1	110	3e-24
		CL1057.Contig2_All	2032	sbi:SORBI_02g011690	serine/threonine-protein kinase CTR1	111.7	5e-23
		CL1057.Contig3_All	2119	rcu:RCOM_0382890	serine/threonine-protein kinase CTR1	122.5	3e-26
		CL1057.Contig4_All	2668	sp|Q05609|CTR1_ARATH	serine/threonine-protein kinase CTR1	97.8	3e-20
		CL1057.Contig5_All	2825	pop:POPTR_589567	serine/threonine-protein kinase CTR1	114.4	1e-23
		CL1057.Contig6_All	2666	ppp:PHYPADRAFT_30352	serine/threonine-protein kinase CTR1	123.6	1e-26
		CL10496.Contig1_All	1712	sp|Q05609|CTR1_ARATH	serine/threonine-protein kinase CTR1	118	9e-27
		CL10496.Contig2_All	2177	gi|357439961|ref|XP_003590258.1|	serine/threonine protein kinase 1 CTR1	130.2	1e-28
		CL10850.Contig1_All	1217	sp|Q05609|CTR1_ARATH	serine/threonine-protein kinase CTR1	119	7e-27
		CL10850.Contig2_All	457	sp|Q9FPR3|EDR1_ARATH	serine/threonine-protein kinase EDR1	169	4e-42
		CL10963.Contig1_All	2522	sp|Q9FPR3|EDR1_ARATH	serine/threonine-protein kinase EDR1	80.9	3e-16
		CL12416.Contig1_All	1427	sbi:SORBI_02g011690	serine/threonine-protein kinase CTR1	96.3	8e-20
		CL12416.Contig2_All	2716	sp|Q2MHE4|HT1_ARATH	serine/threonine-protein kinase HT1	82.4	6e-16
		CL12759.Contig2_All	2469	sp|Q05609|CTR1_ARATH	serine/threonine-protein kinase CTR1	113	5e-25
		CL13303.Contig2_All	2747	sp|Q05609|CTR1_ARATH	serine/threonine-protein kinase CTR1	143	5e-34
		CL13016.Contig1_All	1542	sbi:SORBI_02g011690	serine/threonine-protein kinase CTR1	104	2e-22
		CL13016.Contig2_All	1540	sp|Q9FPR3|EDR1_ARATH	serine/threonine-protein kinase CTR1	106	3e-23
		CL1362.Contig1_All	2557	sp|Q05609|CTR1_ARATH	serine/threonine-protein kinase CTR1	107	2e-23
		CL1362.Contig2_All	2810	sp|Q9FPR3|EDR1_ARATH	serine/threonine-protein kinase CTR1	101	2e-21
		CL13697.Contig1_All	2617	sp|Q9FPR3|EDR1_ARATH	serine/threonine-protein kinase CTR1	101	3e-21
		CL13697.Contig2_All	2855	aly:ARALYDRAFT_487152	serine/threonine-protein kinase CTR1	115.9	4e-24
		CL13862.Contig1_All	2919	aly:ARALYDRAFT_487152	serine/threonine-protein kinase CTR1	138.3	7e-31
		CL13862.Contig2_All	3006	sp|Q05609|CTR1_ARATH	serine/threonine-protein kinase CTR1	122	9e-28
		CL14271.Contig1_All	983	sp|Q05609|CTR1_ARATH	serine/threonine-protein kinase CTR1	122	9e-28
		CL14271.Contig2_All	2226	sp|Q9FPR3|EDR1_ARATH	serine/threonine-protein kinase EDR1	79	4e-15
		CL14431.Contig1_All	1580	sp|Q9FPR3|EDR1_ARATH	serine/threonine-protein kinase EDR1	124	2e-28
		CL14431.Contig2_All	2225	sp|Q05609|CTR1_ARATH	serine/threonine-protein kinase CTR1	118	8e-27
		CL14640.Contig2_All	3069	sp|Q05609|CTR1_ARATH	serine/threonine-protein kinase CTR1	112	9e-25
		CL14640.Contig3_All	5737	sp|Q9FPR3|EDR1_ARATH	serine/threonine-protein kinase EDR1	159	7e-39
		CL1511.Contig1_All	1884	sp|Q9FPR3|EDR1_ARATH	serine/threonine-protein kinase EDR1	159	1e-38
		CL1511.Contig2_All	2460	sp|Q05609|CTR1_ARATH	serine/threonine-protein kinase CTR1	117	3e-26
		CL1511.Contig2_All	2460	sp|Q05609|CTR1_ARATH	serine/threonine-protein kinase CTR1	117	4e-26
		CL15165.Contig1_All	2410	sp|Q05609|CTR1_ARATH	serine/threonine-protein kinase CTR1	117	4e-26
		CL15165.Contig2_All	1057	COG0515	serine/threonine-protein kinase CTR1	183	7e-45
		CL15809.Contig1_All	293	COG0515	serine/threonine-protein kinase CTR1	68.9	2e-11
		CL15809.Contig2_All	931	COG0515	serine/threonine-protein kinase CTR1	109.8	6e-23
		CL15430.Contig1_All	3001	gi|452820450|gb|EME27492.1|	serine/threonine-protein kinase CTR1	115.2	7e-24
		CL15458.Contig2_All	1528	sbi:SORBI_02g011690	serine/threonine-protein kinase CTR1	214.9	3e-54
		CL2149.Contig1_All	1570	gi|452819901|gb|EME26951.1|	serine/threonine-protein kinase CTR1	123.6	9e-27
		CL2149.Contig2_All	1569	sbi:SORBI_02g011690	serine/threonine-protein kinase CTR1	125.6	2e-27
		CL2149.Contig3_All	2279	sbi:SORBI_02g011690	serine/threonine-protein kinase CTR1	131.7	5e-29
		CL2935.Contig2_All	1487	sbi:SORBI_02g011690	serine/threonine-protein kinase CTR1	125.6	2e-27
		CL2935.Contig3_All	2865	gi|452819901|gb|EME26951.1|	serine/threonine-protein kinase CTR1	125.2	6e-27
		CL2935.Contig4_All	3154	gi|452823471|gb|EME30481.1|	serine/threonine-protein kinase CTR1	125.9	4e-27
		CL16226.Contig1_All	1968	sp|Q05609|CTR1_ARATH	serine/threonine-protein kinase CTR1	60.5	1e-07
		CL16226.Contig2_All	2031	sp|Q2MHE4|HT1_ARATH	serine/threonine-protein kinase CTR1	74.7	6e-12
		CL2794.Contig1_All	2212	sp|Q2MHE4|HT1_ARATH	serine/threonine-protein kinase CTR1	112.5	3e-23
		CL2794.Contig2_All	3041	sp|Q05609|CTR1_ARATH	serine/threonine-protein kinase CTR1	124.8	9e-27
		CL3344.Contig1_All	1100	sp|Q05609|CTR1_ARATH	serine/threonine-protein kinase CTR1	122.5	1e-26
		CL3344.Contig2_All	2265	sp|Q05609|CTR1_ARATH	serine/threonine-protein kinase CTR1	122.1	4e-26
		CL3344.Contig3_All	2255	sp|Q05609|CTR1_ARATH	serine/threonine-protein kinase CTR1	126.3	2e-27
		CL3679.Contig1_All	4159	sp|Q05609|CTR1_ARATH	serine/threonine-protein kinase CTR1	113.6	3e-23
		CL3679.Contig4_All	4162	sp|Q05609|CTR1_ARATH	serine/threonine-protein kinase CTR1	105	3e-22
		CL3701.Contig1_All	2900	sp|Q05609|CTR1_ARATH	serine/threonine-protein kinase CTR1	104	4e-22
		CL3701.Contig2_All	1375	sp|Q05609|CTR1_ARATH	serine/threonine-protein kinase CTR1	97.1	5e-20
		CL3701.Contig3_All	2896	sbi:SORBI_02g011690	serine/threonine-protein kinase CTR1	114	1e-23
		CL3748.Contig1_All	1787	ppp:PHYPADRAFT_30352	serine/threonine-protein kinase CTR1	118.6	3e-25
		CL3748.Contig2_All	2657	osa:4329527	serine/threonine-protein kinase CTR1	127.9	9e-28
		CL3748.Contig3_All	1448	sp|Q05609|CTR1_ARATH	serine/threonine-protein kinase CTR1	110	2e-24
		CL3748.Contig4_All	2331	COG0515	serine/threonine-protein kinase CTR1	121.7	5e-26
		CL3748.Contig5_All	1708	sp|Q05609|CTR1_ARATH	serine/threonine-protein kinase CTR1	107	2e-23
		CL3748.Contig6_All	1774	sp|Q05609|CTR1_ARATH	serine/threonine-protein kinase CTR1	107	2e-23
		CL3983.Contig11_All	2977	sp|Q05609|CTR1_ARATH	serine/threonine-protein kinase CTR1	67.8	3e-11
		CL3983.Contig12_All	3060	sp|D7UPN3|CERK1_ORYSJ	serine/threonine-protein kinase CTR1	67	6e-11
		CL3983.Contig2_All	3049	sp|Q05609|CTR1_ARATH	Serine/threonine-protein kinase CTR1	68.9	2e-11
		CL3983.Contig4_All	3046	sp|Q05609|CTR1_ARATH	serine/threonine-protein kinase CTR1	64.7	3e-10
		CL3983.Contig6_All	1293	sp|Q05609|CTR1_ARATH	serine/threonine-protein kinase CTR1	63.5	3e-10
		CL3983.Contig7_All	1546	sp|Q05609|CTR1_ARATH	serine/threonine-protein kinase CTR1	64.3	2e-10
		CL3983.Contig8_All	2983	sp|D7UPN3|CERK1_ORYSJ	serine/threonine-protein kinase CTR1	67	6e-11
		CL3983.Contig9_All	2777	sp|Q05609|CTR1_ARATH	serine/threonine-protein kinase CTR1	69.3	1e-11
		CL4658.Contig2_All	1281	sp|Q05609|CTR1_ARATH	serine/threonine-protein kinase CTR1	148	6e-36
		CL4658.Contig4_All	1435	sp|Q05609|CTR1_ARATH	serine/threonine-protein kinase CTR1	150	2e-36
		CL4658.Contig5_All	1387	sp|Q05609|CTR1_ARATH	serine/threonine-protein kinase CTR1	148	6e-36
		CL5412.Contig2_All	3029	sp|O22834|LRK53_ARATH	serine/threonine-protein kinase CTR1	98.6	2e-20
		CL5412.Contig3_All	1501	sp|Q05609|CTR1_ARATH	serine/threonine-protein kinase CTR1	90.5	2e-18
		CL5412.Contig4_All	3077	sp|Q05609|CTR1_ARATH	serine/threonine-protein kinase CTR1	119	1e-26
		CL5412.Contig5_All	3041	sp|O65530|PEK14_ARATH	serine/threonine-protein kinase CTR1	98.6	2e-20
		CL5412.Contig6_All	2298	sp|Q05609|CTR1_ARATH	serine/threonine-protein kinase CTR1	103	4e-22
		CL5412.Contig7_All	3017	sp|Q05609|CTR1_ARATH	serine/threonine-protein kinase CTR1	117	3e-26
		CL610.Contig3_All	2712	gi|452825207|gb|EME32205.1|	serine/threonine-protein kinase CTR1	116.7	2e-24
		CL610.Contig5_All	640	gi|452825207|gb|EME32205.1|	serine/threonine-protein kinase CTR1	102.1	7e-21
		CL610.Contig6_All	1130	sp|Q05609|CTR1_ARATH	serine/threonine-protein kinase CTR1	67.8	1e-11
		CL55.Contig1_All	720	sp|Q05609|CTR1_ARATH	serine/threonine-protein kinase CTR1	61.2	1e-08
		CL6126.Contig1_All	1139	sp|Q05609|CTR1_ARATH	serine/threonine-protein kinase CTR1	167.2	4e-40
		CL6126.Contig2_All	1181	sp|Q05609|CTR1_ARATH	serine/threonine-protein kinase CTR1	166.8	6e-40
		CL6126.Contig3_All	1143	sp|Q05609|CTR1_ARATH	serine/threonine-protein kinase CTR1	166.8	6e-40
		CL6126.Contig4_All	1177	sp|Q05609|CTR1_ARATH	serine/threonine-protein kinase CTR1	167.2	5e-40
		CL4983.Contig1_All	2657	sp|Q05609|CTR1_ARATH	serine/threonine-protein kinase CTR1	125.6	4e-27
		CL4983.Contig2_All	766	sp|Q05609|CTR1_ARATH	serine/threonine-protein kinase CTR1	67	3e-10
		CL5923.Contig1_All	1363	sp|Q05609|CTR1_ARATH	serine/threonine-protein kinase CTR1	167.9	3e-40
		CL5923.Contig2_All	1290	sp|Q05609|CTR1_ARATH	serine/threonine-protein kinase CTR1	167.9	3e-40
		CL635.Contig1_All	374	sp|Q05609|CTR1_ARATH	serine/threonine-protein kinase CTR1	77	9e-14
		CL635.Contig2_All	709	sp|Q05609|CTR1_ARATH	serine/threonine-protein kinase CTR1	87.4	2e-16
		CL635.Contig3_All	2103	sp|Q05609|CTR1_ARATH	serine/threonine-protein kinase CTR1	121.7	5e-26
		CL740.Contig10_All	236	sp|Q05609|CTR1_ARATH	serine/threonine-protein kinase CTR1	54.3	6e-07
		CL740.Contig1_All	1270	sp|Q05609|CTR1_ARATH	serine/threonine-protein kinase CTR1	79.7	1e-13
		CL740.Contig2_All	2003	sp|Q05609|CTR1_ARATH	serine/threonine-protein kinase CTR1	128.6	3e-28
		CL740.Contig3_All	1767	sp|Q05609|CTR1_ARATH	serine/threonine-protein kinase CTR1	119.8	1e-25
		CL740.Contig4_All	1898	sp|Q05609|CTR1_ARATH	serine/threonine-protein kinase CTR1	130.6	9e-29
		CL740.Contig5_All	2667	sp|Q05609|CTR1_ARATH	serine/threonine-protein kinase CTR1	122.9	3e-26
		CL740.Contig6_All	2229	sp|Q05609|CTR1_ARATH	serine/threonine-protein kinase CTR1	124	1e-26
		CL740.Contig7_All	410	gi|283972881|gb|ADB55631.1|	CTR1-like protein kinase	82	3e-15
		CL740.Contig8_All	782	gi|283972881|gb|ADB55631.1|	CTR1-like protein kinase	126.7	4e-28
		CL740.Contig9_All	975	gi|283972881|gb|ADB55631.1|	CTR1-like protein kinase	105.5	1e-21
		CL6523.Contig1_All	2174	gi|283972881|gb|ADB55631.1|	CTR1-like protein kinase	129.8	1e-28
		CL6523.Contig2_All	3780	gi|283972881|gb|ADB55631.1|	CTR1-like protein kinase	133.7	2e-29
		CL6523.Contig3_All	878	gi|283972881|gb|ADB55631.1|	CTR1-like protein kinase	106.3	6e-22
		CL7717.Contig1_All	1696	gi|283972881|gb|ADB55631.1|	CTR1-like protein kinase	159.8	1e-37
		CL7717.Contig2_All	1745	sp|Q05609|CTR1_ARATH	serine/threonine-protein kinase CTR1	160.6	8e-38
		CL7717.Contig3_All	1696	sp|Q05609|CTR1_ARATH	serine/threonine-protein kinase CTR1	152.1	2e-35
		CL7717.Contig4_All	1669	sp|Q05609|CTR1_ARATH	serine/threonine-protein kinase CTR1	149.8	1e-34
		CL8026.Contig1_All	2208	sp|Q05609|CTR1_ARATH	serine/threonine-protein kinase CTR1	123.6	1e-26
		CL8026.Contig2_All	2865	gi|283972881|gb|ADB55631.1|	CTR1-like protein kinase	123.6	1e-26
		CL8136.Contig1_All	1848	gi|283972881|gb|ADB55631.1|	CTR1-like protein kinase	117.1	1e-24
		CL8318.Contig4_All	1450	gi|283972881|gb|ADB55631.1|	CTR1-like protein kinase	109.4	1e-22
		CL8432.Contig1_All	723	sp|Q05609|CTR1_ARATH	serine/threonine-protein kinase CTR1	116.7	3e-25
		CL8432.Contig2_All	2191	COG0515	serine/threonine-protein kinase CTR1	133.7	1e-29
		CL8432.Contig3_All	1620	COG0515	serine/threonine-protein kinase CTR1	133.7	9e-30
		CL851.Contig2_All	2502	COG0515	serine/threonine-protein kinase CTR1	123.2	2e-26
		CL851.Contig3_All	2487	sp|Q05609|CTR1_ARATH	serine/threonine-protein kinase CTR1	129.4	3e-28
		CL851.Contig4_All	2532	COG0515	serine/threonine-protein kinase CTR1	115.2	5e-24
		CL86.Contig1_All	659	sp|Q05609|CTR1_ARATH	serine/threonine-protein kinase CTR1	68.6	9e-11
		CL86.Contig2_All	1996	COG0515	serine/threonine-protein kinase CTR1	139.4	2e-31
		CL86.Contig3_All	1119	gi|283972881|gb|ADB55631.1|	CTR1-like protein kinase	127.9	3e-28
		CL86.Contig4_All	1462	gi|283972881|gb|ADB55631.1|	CTR1-like protein kinase	131	5e-29
		CL86.Contig5_All	1047	sp|Q05609|CTR1_ARATH	serine/threonine-protein kinase CTR1	88.2	2e-16
		CL86.Contig6_All	1882	sp|Q05609|CTR1_ARATH	serine/threonine-protein kinase CTR1	137.1	1e-30
		CL863.Contig1_All	2291	COG0515	serine/threonine-protein kinase CTR1	120.6	1e-25
		CL863.Contig2_All	2389	sp|Q05609|CTR1_ARATH	serine/threonine-protein kinase CTR1	122.1	4e-26
		CL863.Contig3_All	2389	gi|283972881|gb|ADB55631.1|	CTR1-like protein kinase	123.2	2e-26
		CL863.Contig4_All	2387	sp|Q05609|CTR1_ARATH	serine/threonine-protein kinase CTR1	123.2	2e-26
		CL9182.Contig2_All	3910	sp|Q05609|CTR1_ARATH	serine/threonine-protein kinase CTR1	93.6	3e-17
		CL9182.Contig3_All	3926	COG0515	serine/threonine-protein kinase CTR1	95.1	1e-17
		CL9196.Contig5_All	1561	gi|283972881|gb|ADB55631.1|	CTR1-like protein kinase	114.8	4e-24
		CL962.Contig3_All	1974	gi|283972881|gb|ADB55631.1|	CTR1-like protein kinase	123.2	1e-26
		CL9996.Contig2_All	1749	gi|283972881|gb|ADB55631.1|	CTR1-like protein kinase	101.7	4e-20
		CL9996.Contig3_All	1186	gi|283972881|gb|ADB55631.1|	CTR1-like protein kinase	77	7e-13
		CL9996.Contig4_All	2593	gi|283972881|gb|ADB55631.1|	CTR1-like protein kinase	102.8	3e-20
		CL9996.Contig5_All	2543	gi|283972881|gb|ADB55631.1|	CTR1-like protein kinase	103.6	1e-20
		Unigene100603_All	1047	COG0515	serine/threonine-protein kinase CTR1	170.2	5e-41
		Unigene100639_All	912	COG0515	serine/threonine-protein kinase CTR1	173.3	4e-42
		Unigene100896_All	1521	COG0515	serine/threonine-protein kinase CTR1	167.2	7e-40
		Unigene101307_All	966	COG0515	serine/threonine-protein kinase CTR1	89.4	1e-16
		Unigene105338_All	1352	gi|283972881|gb|ADB55631.1|	CTR1-like protein kinase	159.8	9e-38
		Unigene107224_All	316	gi|283972881|gb|ADB55631.1|	CTR1-like protein kinase	63.5	1e-09
		Unigene109191_All	1403	gi|283972881|gb|ADB55631.1|	CTR1-like protein kinase	92	2e-17
		Unigene109473_All	454	gi|283972881|gb|ADB55631.1|	CTR1-like protein kinase	63.9	9e-10
		Unigene114824_All	241	gi|283972881|gb|ADB55631.1|	CTR1-like protein kinase	58.9	2e-08
		Unigene11511_All	1254	gi|283972881|gb|ADB55631.1|	CTR1-like protein kinase	103.6	7e-21
		Unigene115241_All	290	gi|452820450|gb|EME27492.1|	serine/threonine-protein kinase CTR1	63.5	1e-09
		Unigene11791_All	2140	sbi:SORBI_02g011690	serine/threonine-protein kinase CTR1	57.4	1e-06
		Unigene11887_All	2703	sbi:SORBI_02g011690	serine/threonine-protein kinase CTR1	124	1e-26
		Unigene11990_All	2714	COG0515	serine/threonine-protein kinase CTR1	122.1	5e-26
		Unigene12099_All	2385	COG0515	serine/threonine-protein kinase CTR1	122.9	2e-26
		Unigene12288_All	1728	COG0515	serine/threonine-protein kinase CTR1	118.2	4e-25
		Unigene13007_All	836	gi|283972881|gb|ADB55631.1|	CTR1-like protein kinase	112.5	8e-24
		Unigene1371_All	2511	gi|452820450|gb|EME27492.1|	serine/threonine-protein kinase CTR1	122.9	2e-26
		Unigene14520_All	1224	sbi:SORBI_02g011690	serine/threonine-protein kinase CTR1	55.1	3e-06
		Unigene1487_All	2312	gi|452820450|gb|EME27492.1|	serine/threonine-protein kinase CTR1	132.9	2e-29
		Unigene15246_All	2605	gi|452820450|gb|EME27492.1|	serine/threonine-protein kinase CTR1	107.1	1e-21
		Unigene15423_All	2070	gi|452820450|gb|EME27492.1|	serine/threonine-protein kinase CTR1	137.1	1e-30
		Unigene1667_All	1468	gi|452820450|gb|EME27492.1|	serine/threonine-protein kinase CTR1	100.9	6e-20
		Unigene1695_All	1494	gi|452820450|gb|EME27492.1|	serine/threonine-protein kinase CTR1	95.1	3e-18
		Unigene18574_All	512	gi|452820450|gb|EME27492.1|	serine/threonine-protein kinase CTR1	79	3e-14
		Unigene1911_All	1727	sp|Q05609|CTR1_ARATH	serine/threonine-protein kinase CTR1	92.4	2e-17
		Unigene22333_All	1770	sp|Q05609|CTR1_ARATH	serine/threonine-protein kinase CTR1	100.9	7e-20
		Unigene22390_All	764	sp|Q05609|CTR1_ARATH	serine/threonine-protein kinase CTR1	57.4	2e-07
		Unigene22443_All	2053	sp|Q05609|CTR1_ARATH	serine/threonine-protein kinase CTR1	129.8	1e-28
		Unigene22562_All	1749	sp|Q05609|CTR1_ARATH	serine/threonine-protein kinase CTR1	100.5	9e-20
		Unigene22582_All	1505	sp|Q05609|CTR1_ARATH	serine/threonine-protein kinase CTR1	121.3	4e-26
		Unigene23213_All	3719	gi|452820450|gb|EME27492.1|	serine/threonine-protein kinase CTR1	652.5	0
		Unigene23525_All	1016	gi|452820450|gb|EME27492.1|	serine/threonine-protein kinase CTR1	95.9	1e-18
		Unigene28071_All	761	gi|452820450|gb|EME27492.1|	serine/threonine-protein kinase CTR1	95.5	9e-19
		Unigene3081_All	1316	gi|452820450|gb|EME27492.1|	serine/threonine-protein kinase CTR1	164.1	5e-39
		Unigene313_All	3009	sp|Q05609|CTR1_ARATH	serine/threonine-protein kinase CTR1	120.6	1e-25
		Unigene315_All	2598	sp|Q05609|CTR1_ARATH	serine/threonine-protein kinase CTR1	120.6	1e-25
		Unigene316_All	2421	COG0515	serine/threonine-protein kinase CTR1	118.2	6e-25
		Unigene318_All	2471	gi|283972881|gb|ADB55631.1|	CTR1-like protein kinase	129.4	2e-28
		Unigene320_All	2178	gi|452820450|gb|EME27492.1|	serine/threonine-protein kinase CTR1	126.3	2e-27
		Unigene33390_All	2084	sbi:SORBI_02g011690	serine/threonine-protein kinase CTR1	101.7	5e-20
		Unigene33705_All	2005	sp|Q05609|CTR1_ARATH	serine/threonine-protein kinase CTR1	120.9	8e-26
		Unigene34780_All	1105	sp|Q05609|CTR1_ARATH	serine/threonine-protein kinase CTR1	66.6	8e-10
		Unigene35673_All	2455	sp|Q05609|CTR1_ARATH	serine/threonine-protein kinase CTR1	98.6	5e-19
		Unigene35785_All	935	sp|Q05609|CTR1_ARATH	serine/threonine-protein kinase CTR1	92.8	8e-18
		Unigene35911_All	2353	sp|Q05609|CTR1_ARATH	serine/threonine-protein kinase CTR1	113.2	2e-23
		Unigene36106_All	1974	sp|Q05609|CTR1_ARATH	serine/threonine-protein kinase CTR1	90.5	1e-16
		Unigene36192_All	2266	sp|Q05609|CTR1_ARATH	serine/threonine-protein kinase CTR1	134	1e-29
		Unigene36278_All	908	sp|Q05609|CTR1_ARATH	serine/threonine-protein kinase CTR1	62	1e-08
		Unigene3784_All	932	sp|Q05609|CTR1_ARATH	serine/threonine-protein kinase CTR1	159.1	9e-38
		Unigene38604_All	1029	sp|Q05609|CTR1_ARATH	serine/threonine-protein kinase CTR1	90.1	6e-17
		Unigene38749_All	1083	gi|452820450|gb|EME27492.1|	serine/threonine-protein kinase CTR1	185.7	1e-45
		Unigene39045_All	947	sp|Q05609|CTR1_ARATH	serine/threonine-protein kinase CTR1	169.9	5e-41
		Unigene39264_All	1687	gi|452820450|gb|EME27492.1|	serine/threonine-protein kinase CTR1	188.7	2e-46
		Unigene39512_All	1076	gi|452820450|gb|EME27492.1|	serine/threonine-protein kinase CTR1	102.4	1e-20
		Unigene42736_All	334	gi|452820450|gb|EME27492.1|	serine/threonine-protein kinase CTR1	86.7	1e-16
		Unigene43599_All	362	gi|452820450|gb|EME27492.1|	serine/threonine-protein kinase CTR1	83.6	1e-15
		Unigene43602_All	1444	gi|452820450|gb|EME27492.1|	serine/threonine-protein kinase CTR1	105.9	1e-21
		Unigene44218_All	1825	gi|452820450|gb|EME27492.1|	serine/threonine-protein kinase CTR1	132.5	2e-29
		Unigene44270_All	2317	gi|452820450|gb|EME27492.1|	serine/threonine-protein kinase CTR1	129	3e-28
		Unigene44938_All	3090	gi|452820450|gb|EME27492.1|	serine/threonine-protein kinase CTR1	172.6	3e-41
		Unigene45228_All	1823	gi|452820450|gb|EME27492.1|	serine/threonine-protein kinase CTR1	187.2	8e-46
		Unigene47018_All	2363	gi|452820450|gb|EME27492.1|	serine/threonine-protein kinase CTR1	127.5	1e-27
		Unigene47284_All	938	gi|452820450|gb|EME27492.1|	serine/threonine-protein kinase CTR1	101.3	2e-20
		Unigene49608_All	1109	gi|452820450|gb|EME27492.1|	serine/threonine-protein kinase CTR1	173.3	6e-42
		Unigene50774_All	1255	gi|452820450|gb|EME27492.1|	serine/threonine-protein kinase CTR1	188.3	2e-46
		Unigene55044_All	4545	gi|283972881|gb|ADB55631.1|	CTR1-like protein kinase	210.3	2e-52
		Unigene55141_All	2202	gi|283972881|gb|ADB55631.1|	CTR1-like protein kinase	116.3	2e-24
		Unigene55278_All	2493	gi|283972881|gb|ADB55631.1|	CTR1-like protein kinase	113.2	2e-23
		Unigene55583_All	2368	gi|452820450|gb|EME27492.1|	serine/threonine-protein kinase CTR1	109	3e-22
		Unigene55771_All	2294	sbi:SORBI_02g011690	serine/threonine-protein kinase CTR1	109.8	2e-22
		Unigene55861_All	2552	sbi:SORBI_02g011690	serine/threonine-protein kinase CTR1	247.7	7e-64
		Unigene56043_All	1375	COG0515	serine/threonine-protein kinase CTR1	77	8e-13
		Unigene56060_All	1036	COG0515	serine/threonine-protein kinase CTR1	170.2	5e-41
		Unigene56145_All	2416	COG0515	serine/threonine-protein kinase CTR1	110.2	1e-22
		Unigene56373_All	2634	gi|283972881|gb|ADB55631.1|	CTR1-like protein kinase	104.8	8e-21
		Unigene56419_All	881	gi|452820450|gb|EME27492.1|	serine/threonine-protein kinase CTR1	118.6	1e-25
		Unigene57856_All	583	sbi:SORBI_02g011690	serine/threonine-protein kinase CTR1	92	6e-18
		Unigene58260_All	2872	gi|452820450|gb|EME27492.1|	serine/threonine-protein kinase CTR1	127.1	1e-27
		Unigene58726_All	1355	gi|452820450|gb|EME27492.1|	serine/threonine-protein kinase CTR1	104.4	4e-21
		Unigene61190_All	761	gi|452820450|gb|EME27492.1|	serine/threonine-protein kinase CTR1	52.4	9e-06
		Unigene6348_All	1004	gi|452820450|gb|EME27492.1|	serine/threonine-protein kinase CTR1	96.3	8e-19
		Unigene65681_All	1986	gi|452820450|gb|EME27492.1|	serine/threonine-protein kinase CTR1	124.8	5e-27
		Unigene65688_All	724	gi|452820450|gb|EME27492.1|	serine/threonine-protein kinase CTR1	103.2	4e-21
		Unigene65942_All	2247	gi|283972881|gb|ADB55631.1|	CTR1-like protein kinase	137.1	1e-30
		Unigene65943_All	928	gi|283972881|gb|ADB55631.1|	CTR1-like protein kinase	58.2	2e-07
		Unigene66317_All	2416	gi|283972881|gb|ADB55631.1|	CTR1-like protein kinase	109.8	2e-22
		Unigene66438_All	3792	gi|452820450|gb|EME27492.1|	serine/threonine-protein kinase CTR1	148.7	7e-34
		Unigene66476_All	2678	sbi:SORBI_02g011690	serine/threonine-protein kinase CTR1	124.8	8e-27
		Unigene66567_All	2299	sbi:SORBI_02g011690	serine/threonine-protein kinase CTR1	137.1	1e-30
		Unigene66761_All	2597	COG0515	serine/threonine-protein kinase CTR1	290.8	8e-77
		Unigene67368_All	991	COG0515	serine/threonine-protein kinase CTR1	103.2	7e-21
		Unigene67468_All	3772	COG0515	serine/threonine-protein kinase CTR1	85.5	7e-15
		Unigene67515_All	2038	gi|283972881|gb|ADB55631.1|	CTR1-like protein kinase	122.5	2e-26
		Unigene68081_All	1367	gi|452820450|gb|EME27492.1|	serine/threonine-protein kinase CTR1	112.8	1e-23
		Unigene68481_All	1883	sbi:SORBI_02g011690	serine/threonine-protein kinase CTR1	204.1	6e-51
		Unigene6903_All	1820	gi|452820450|gb|EME27492.1|	serine/threonine-protein kinase CTR1	158.3	4e-37
		Unigene71915_All	1258	gi|452820450|gb|EME27492.1|	serine/threonine-protein kinase CTR1	175.3	2e-42
		Unigene72363_All	908	gi|452820450|gb|EME27492.1|	serine/threonine-protein kinase CTR1	120.2	4e-26
		Unigene72558_All	2692	gi|452820450|gb|EME27492.1|	serine/threonine-protein kinase CTR1	116.3	2e-24
		Unigene77338_All	1984	gi|452820450|gb|EME27492.1|	serine/threonine-protein kinase CTR1	114	1e-23
		Unigene77530_All	2462	gi|452820450|gb|EME27492.1|	serine/threonine-protein kinase CTR1	130.2	1e-28
		Unigene77652_All	1425	gi|452820450|gb|EME27492.1|	serine/threonine-protein kinase CTR1	86.3	1e-15
		Unigene78445_All	2113	gi|452820450|gb|EME27492.1|	serine/threonine-protein kinase CTR1	140.6	1e-31
		Unigene78712_All	1049	gi|452820450|gb|EME27492.1|	serine/threonine-protein kinase CTR1	102.1	1e-20
		Unigene79093_All	2739	gi|283972881|gb|ADB55631.1|	CTR1-like protein kinase	112.8	3e-23
		Unigene79834_All	1119	gi|283972881|gb|ADB55631.1|	CTR1-like protein kinase	182.2	1e-44
		Unigene83486_All	1354	gi|283972881|gb|ADB55631.1|	CTR1-like protein kinase	169.1	1e-40
		Unigene85158_All	814	gi|452820450|gb|EME27492.1|	serine/threonine-protein kinase CTR1	46.6	1e-28
		Unigene85756_All	289	gi|452820450|gb|EME27492.1|	serine/threonine-protein kinase CTR1	57.8	6e-08
		Unigene88328_All	2279	gi|452820450|gb|EME27492.1|	serine/threonine-protein kinase CTR1	129.4	2e-28
		Unigene88363_All	1938	gi|452820450|gb|EME27492.1|	serine/threonine-protein kinase CTR1	115.2	4e-24
		Unigene88707_All	2556	gi|452820450|gb|EME27492.1|	serine/threonine-protein kinase CTR1	107.8	9e-22
		Unigene89691_All	2574	gi|452820450|gb|EME27492.1|	serine/threonine-protein kinase CTR1	180.3	1e-43
		Unigene89921_All	2173	gi|452820450|gb|EME27492.1|	serine/threonine-protein kinase CTR1	114	1e-23
		Unigene90543_All	1185	gi|452820450|gb|EME27492.1|	serine/threonine-protein kinase CTR1	62	2e-08
		Unigene925_All	893	gi|452820450|gb|EME27492.1|	serine/threonine-protein kinase CTR1	99.4	8e-20
		Unigene9370_All	251	gi|452820450|gb|EME27492.1|	serine/threonine-protein kinase CTR1	67.8	6e-11
		Unigene95593_All	448	gi|452820450|gb|EME27492.1|	serine/threonine-protein kinase CTR1	64.7	5e-10
		Unigene95837_All	443	gi|452820450|gb|EME27492.1|	serine/threonine-protein kinase CTR1	73.9	8e-13
		Unigene98307_All	1051	gi|452820450|gb|EME27492.1|	serine/threonine-protein kinase CTR1	118.6	1e-25
		Unigene98308_All	2801	gi|283972881|gb|ADB55631.1|	CTR1-like protein kinase	116.3	3e-24
		Unigene98310_All	2831	gi|283972881|gb|ADB55631.1|	CTR1-like protein kinase	116.3	3e-24
		Unigene98311_All	2725	gi|452820450|gb|EME27492.1|	serine/threonine-protein kinase CTR1	116.3	2e-24
		Unigene98312_All	2774	gi|452820450|gb|EME27492.1|	serine/threonine-protein kinase CTR1	117.9	1e-24
		Unigene98315_All	2629	gi|452820450|gb|EME27492.1|	serine/threonine-protein kinase CTR1	115.5	4e-24
		Unigene98317_All	2834	gi|452820450|gb|EME27492.1|	serine/threonine-protein kinase CTR1	124.8	8e-27
		Unigene98318_All	2121	gi|452820450|gb|EME27492.1|	serine/threonine-protein kinase CTR1	126.7	1e-27
		Unigene98320_All	1328	gi|283972881|gb|ADB55631.1|	CTR1-like protein kinase	89.7	1e-16
		Unigene98321_All	2143	gi|283972881|gb|ADB55631.1|	CTR1-like protein kinase	122.9	2e-26
		Unigene98322_All	2123	gi|283972881|gb|ADB55631.1|	CTR1-like protein kinase	118.6	4e-25
		Unigene98323_All	2801	gi|452820450|gb|EME27492.1|	serine/threonine-protein kinase CTR1	122.5	4e-26
		Unigene98770_All	1337	gi|452820450|gb|EME27492.1|	serine/threonine-protein kinase CTR1	128.6	2e-28
		Unigene98771_All	699	gi|283972881|gb|ADB55631.1|	CTR1-like protein kinase	124.8	1e-27
		Unigene98375_All	4541	COG0515	serine/threonine-protein kinase CTR1	116.3	5e-24
		Unigene98630_All	2632	gi|283972881|gb|ADB55631.1|	CTR1-like protein kinase	121.7	6e-26
		Unigene98750_All	1085	gi|452820450|gb|EME27492.1|	serine/threonine-protein kinase CTR1	71.6	2e-11
		Unigene98970_All	2185	sbi:SORBI_02g011690	serine/threonine-protein kinase CTR1	116.7	1e-24
		Unigene99230_All	2045	sbi:SORBI_02g011690	serine/threonine-protein kinase CTR1	128.3	5e-28
	mitogen-activated protein kinase 6 (MPK6)	CL15089.Contig1_All	1577	sp|Q40532|NTF4_TOBAC	mitogen-activated protein kinase homolog	80.1	3e-15
		CL15089.Contig2_All	1812	sp|Q40532|NTF4_TOBAC	mitogen-activated protein kinase homolog	79	9e-15
		CL7180.Contig1_All	1501	gi|21955116|gb|AAF36693.2|AF227275_1	mitogen-activated protein kinase	536.6	4e-151
		CL7180.Contig2_All	1533	gi|21955116|gb|AAF36693.2|AF227275_1	mitogen-activated protein kinase	264	1e-70
		Unigene28860_All	1486	gi|21955116|gb|AAF36693.2|AF227275_1	mitogen-activated protein kinase	482.6	7e-135
		Unigene46083_All	1748	gi|325181682|emb|CCA16136.1|	mitogenactivated protein kinase putative	139.4	1e-31
		Unigene46550_All	2470	sp|Q84UI5|MPK1_ORYSJ	mitogen-activated protein kinase 1	82	1e-15
		Unigene49847_All	1108	sp|Q84UI5|MPK1_ORYSJ	mitogen-activated protein kinase 1	326	1e-89
		Unigene553_All	1983	sp|Q84UI5|MPK1_ORYSJ	mitogen-activated protein kinase 1	196	4e-50
		Unigene555_All	2159	sp|Q39024|MPK4_ARATH	mitogen-activated protein kinase 1	182	5e-46
		Unigene7352_All	1551	sp|Q07176|MMK1_MEDSA	mitogen-activated protein kinase 1	318	4e-87
		Unigene7443_All	1428	sp|Q07176|MMK1_MEDSA	mitogen-activated protein kinase 1	345	4e-95
		Unigene87857_All	1707	gi|301122297|ref|XP_002908875.1|	mitogen-activated protein kinase, putative	294.7	3e-78
		Unigene90040_All	1434	gi|301122297|ref|XP_002908875.1|	mitogen-activated protein kinase, putative	318.5	1e-85
		Unigene99312_All	1795	gi|325181682|emb|CCA16136.1|	mitogenactivated protein kinase putative	63.5	3e-10
	ethylene-insensitive protein 2 (EIN2)	CL849.Contig2_All	1451	sp|Q10Q65|NRAM2_ORYSJ	metal transporter Nramp2	77	9e-13
	EIN3-binding F-box protein (EBF1/2)	CL14118.Contig2_All	1742	sp|Q708Y0|EBF2_ARATH	EIN3-binding F-box protein 2	49.3	7e-06
		CL1814.Contig3_All	1133	pop:POPTR_561896	EIN3-binding F-box protein	53.9	5e-07
		CL1814.Contig4_All	3193	vvi:100249270	EIN3-binding F-box protein	49.7	8e-06
		CL4083.Contig2_All	983	sp|Q9SKK0|EBF1_ARATH	EIN3-binding F-box protein 1	48.5	6e-06
		CL4083.Contig3_All	1622	aly:ARALYDRAFT_481400	EIN3-binding F-box protein	58.9	1e-08
		CL4083.Contig4_All	2819	pop:POPTR_561896	EIN3-binding F-box protein	67	3e-11
		CL4083.Contig5_All	2763	pop:POPTR_561896	EIN3-binding F-box protein	53.5	1e-07
		CL4582.Contig1_All	2351	vvi:100249270	EIN3-binding F-box protein	57	1e-08
		CL6333.Contig1_All	3958	sp|Q9SKK0|EBF1_ARATH	EIN3-binding F-box protein 1	52.4	2e-06
		CL6333.Contig3_All	2524	sp|Q9SKK0|EBF1_ARATH	EIN3-binding F-box protein 1	52.9	1e-06
		CL9320.Contig1_All	533	sp|Q9SKK0|EBF1_ARATH	EIN3-binding F-box protein 1	47.8	4e-06
		Unigene101026_All	1868	vvi:100249270	EIN3-binding F-box protein	67.6	5e-07
		Unigene102525_All	996	sp|Q9SKK0|EBF1_ARATH	EIN3-binding F-box protein 1	96.7	1e-08
		Unigene33853_All	1459	sp|Q9SKK0|EBF1_ARATH	EIN3-binding F-box protein 1	53.5	3e-07
		Unigene57258_All	2069	ppp:PHYPADRAFT_199083	EIN3-binding F-box protein	52	3e-08
		Unigene61038_All	1158	ppp:PHYPADRAFT_199083	EIN3-binding F-box protein	74.3	2e-06
		Unigene62861_All	765	vvi:100249270	EIN3-binding F-box protein	68.9	5e-07
		Unigene65643_All	2262	aly:ARALYDRAFT_481400	EIN3-binding F-box protein	56.2	2e-07
		Unigene67261_All	1434	pop:POPTR_561896	EIN3-binding F-box protein	52.8	9e-08
		Unigene69817_All	661	pop:POPTR_561896	EIN3-binding F-box protein	53.9	4e-06
brassinosteroid pathway	brassinosteroid insensitive 1-associated receptor kinase (BAK1)	CL11859.Contig1_All	562	rcu:RCOM_1534760	brassinosteroid insensitive 1-associated receptor kinase 1	72.8	1e-13
		CL11859.Contig2_All	628	vvi:100253855	brassinosteroid insensitive 1-associated receptor kinase 1	79.7	1e-15
		Unigene110340_All	364	vvi:100253855	brassinosteroid insensitive 1-associated receptor kinase 1	221	8e-59
		Unigene24147_All	1577	rcu:RCOM_1534760	brassinosteroid insensitive 1-associated receptor kinase 1	59.3	6e-09
		Unigene31642_All	293	vvi:100253855	brassinosteroid insensitive 1-associated receptor kinase 1	63.9	2e-11
		Unigene77002_All	4047	rcu:RCOM_1534760	brassinosteroid insensitive 1-associated receptor kinase 1	176	7e-44
	protein brassinosteroid insensitive 1 (BRI1)	CL11564.Contig2_All	1934	sp|O22476|BRI1_ARATH	protein brassinosteroid insensitive 1	59.3	8e-09
		CL14195.Contig1_All	999	ath:AT4G39400	protein brassinosteroid insensitive 1	71.6	7e-13
		CL14195.Contig2_All	891	pop:POPTR_650846	protein brassinosteroid insensitive 1	69.3	3e-12
		CL3679.Contig4_All	4162	sbi:SORBI_03g012040	protein brassinosteroid insensitive 1	104	4e-22
		CL3679.Contig5_All	273	vvi:100252647	protein brassinosteroid insensitive 1	57	2e-09
		CL5036.Contig2_All	3809	pop:POPTR_650846	protein brassinosteroid insensitive 1	86.7	9e-17
		CL5763.Contig1_All	789	vvi:100252647	protein brassinosteroid insensitive 1	74.3	7e-14
		CL6360.Contig1_All	2328	smo:SELMODRAFT_159261	protein brassinosteroid insensitive 1	79.3	9e-15
		CL7516.Contig1_All	486	pop:POPTR_562744	protein brassinosteroid insensitive 1	61.2	3e-10
		Unigene102240_All	2573	sbi:SORBI_03g032990	protein brassinosteroid insensitive 1	84	2e-17
		Unigene108348_All	515	osa:4324691	protein brassinosteroid insensitive 1	58.2	1e-09
		Unigene116138_All	243	osa:4324691	protein brassinosteroid insensitive 1	146	1e-35
		Unigene117541_All	224	vvi:100252647	protein brassinosteroid insensitive 1	161	6e-40
		Unigene14021_All	879	vvi:100252647	protein brassinosteroid insensitive 1	54.3	2e-08
		Unigene27728_All	1006	aly:ARALYDRAFT_912402	protein brassinosteroid insensitive 1	61.2	2e-09
		Unigene30823_All	238	osa:4324691	protein brassinosteroid insensitive 1	158	5e-39
		Unigene33636_All	1806	pop:POPTR_650846	protein brassinosteroid insensitive 1	60.1	3e-10
		Unigene34625_All	1157	pop:POPTR_562744	protein brassinosteroid insensitive 1	67	3e-11
		Unigene51830_All	313	vvi:100252647	protein brassinosteroid insensitive 1	54.3	6e-11
		Unigene57102_All	1543	vvi:100252647	protein brassinosteroid insensitive 1	56.2	1e-08
		Unigene57103_All	2948	osa:4324691	protein brassinosteroid insensitive 1	61.6	1e-09
		Unigene64315_All	509	sp|O22476|BRI1_ARATH	protein brassinosteroid insensitive 1	77	4e-14
		Unigene67235_All	1342	sp|O22476|BRI1_ARATH	protein brassinosteroid insensitive 1	68.2	9e-12
		Unigene77392_All	1921	sp|O22476|BRI1_ARATH	protein brassinosteroid insensitive 1	136	2e-32
		Unigene82716_All	1134	sp|O22476|BRI1_ARATH	protein brassinosteroid insensitive 1	73.9	4e-14
		Unigene91366_All	1050	sp|O22476|BRI1_ARATH	protein brassinosteroid insensitive 1	160	3e-39
		Unigene91505_All	1364	sp|O22476|BRI1_ARATH	protein brassinosteroid insensitive 1	51.2	2e-06
	serine/threonine-protein phosphatase BSU1 ( BSU1)	CL11441.Contig1_All	1569	ath:AT1G03445	serine/threonine-protein phosphatase BSU1	72.8	5e-13
		CL15446.Contig1_All	1308	sp|Q8L7U5|BSL1_ARATH	serine/threonine-protein phosphatase BSL1	261	8e-70
		Unigene12952_All	2854	sp|Q2QM47|BSL2_ORYSJ	serine/threonine-protein phosphatase BSL2 homolog	146	7e-35
		Unigene13965_All	2373	sp|Q9LR78|BSU1_ARATH	serine/threonine-protein phosphatase BSU1	186	5e-47
		Unigene24936_All	1912	sp|Q60EX6|BSL1_ORYSJ	serine/threonine-protein phosphatase BSL1 homolog	187	2e-47
		Unigene39136_All	1748	sp|Q8L7U5|BSL1_ARATH	serine/threonine-protein phosphatase BSL1	190	3e-48
		Unigene39631_All	1490	aly:ARALYDRAFT_470319	serine/threonine-protein phosphatase BSU1	129	4e-30
		Unigene46351_All	1974	sp|Q9LR78|BSU1_ARATH	serine/threonine-protein phosphatase BSU1	198	8e-51
		Unigene46448_All	2363	sp|Q9SHS7|BSL3_ARATH	serine/threonine-protein phosphatase BSL3	194	2e-49
		Unigene56034_All	2545	sp|Q9LR78|BSU1_ARATH	serine/threonine-protein phosphatase BSU1	195	9e-50
		Unigene58779_All	2068	sp|Q9LR78|BSU1_ARATH	serine/threonine-protein phosphatase BSU1	196	4e-50
		Unigene61623_All	2448	sp|Q2QM47|BSL2_ORYSJ	serine/threonine-protein phosphatase BSL2	493	3e-139
		Unigene66903_All	2746	sp|Q8L7U5|BSL1_ARATH	serine/threonine-protein phosphatase BSL1	151	2e-36
		Unigene69710_All	2348	sp|Q9LR78|BSU1_ARATH	serine/threonine-protein phosphatase BSU1	188	1e-47
		Unigene715_All	2371	sp|Q9LR78|BSU1_ARATH	serine/threonine-protein phosphatase BSU1	201	2e-51
		Unigene89245_All	2046	sp|Q9SHS7|BSL3_ARATH	serine/threonine-protein phosphatase BSL3	86.3	6e-17
		Unigene89868_All	2456	sp|Q9LR78|BSU1_ARATH	serine/threonine-protein phosphatase BSU1	201	2e-51
		Unigene99419_All	2036	sp|Q9SHS7|BSL3_ARATH	serine/threonine-protein phosphatase BSL3	77	4e-14
	brassinosteroid resistant (BZR1/2)	Unigene48170_All	410	cre:CHLREDRAFT_32796	brassinosteroid resistant	51.2	5e-06
	xyloglucosyl transferase TCH4 (TCH4)	CL1492.Contig3_All	1918	aly:ARALYDRAFT_918931	xyloglucan:xyloglucosyl transferase TCH4	71.2	7e-11
		CL1492.Contig6_All	1093	ath:AT5G48070	xyloglucan:xyloglucosyl transferase	63.2	9e-09
		CL1492.Contig7_All	1778	rcu:RCOM_1630040	xyloglucan:xyloglucosyl transferase TCH4	71.2	6e-11
		Unigene109569_All	429	vvi:100246166	xyloglucan:xyloglucosyl transferase	305.4	1e-82
		Unigene109747_All	405	aly:ARALYDRAFT_918931	xyloglucan:xyloglucosyl transferase TCH4	237.3	5e-62
		Unigene36937_All	397	rcu:RCOM_1630040	xyloglucan:xyloglucosyl transferase TCH4	53.5	1e-06
		Unigene98341_All	1834	aly:ARALYDRAFT_918931	xyloglucan:xyloglucosyl transferase TCH4	75.5	3e-12
		Unigene98344_All	1458	aly:ARALYDRAFT_918931	xyloglucan:xyloglucosyl transferase TCH4	70.9	6e-11
		Unigene98346_All	1611	aly:ARALYDRAFT_918931	xyloglucan:xyloglucosyl transferase TCH4	64.7	5e-09
		Unigene98350_All	1504	aly:ARALYDRAFT_918931	xyloglucan:xyloglucosyl transferase TCH4	71.6	4e-11
		Unigene98353_All	1690	aly:ARALYDRAFT_918931	xyloglucan:xyloglucosyl transferase TCH4	69.3	2e-10
jasmonic acid pathway	jasmonate ZIM domain-containing protein (JAZ)	CL12001.Contig2_All	1067	vcn:VOLCADRAFT_104604	jasmonate ZIM domain-containing protein	84.3	3e-15
		Unigene81575_All	611	vcn:VOLCADRAFT_105669	jasmonate ZIM domain-containing protein	55.5	7e-07
salicylic acid pathway	transcription factor TGA (TGA)	CL15486.Contig1_All	1962	rcu:RCOM_1575570	transcription factor TGA	68.9	3e-10
		Unigene4028_All	485	vcn:VOLCADRAFT_104642	transcription factor TGA	54.7	6e-07
		Unigene99901_All	1752	vcn:VOLCADRAFT_99471	transcription factor TGA	70.5	1e-10
	pathogenesis-related protein 1 (PR1)	CL10843.Contig1_All	929	sp|P33154|PR1_ARATH	pathogenesis-related protein 1	73.6	2e-13
		CL10843.Contig2_All	1218	sp|P09042|PR1C_TOBAC	pathogenesis-related protein 1C	73.2	3e-13
		CL10843.Contig3_All	1157	sp|P09042|PR1C_TOBAC	pathogenesis-related protein 1C	72.4	5e-13
		CL11795.Contig1_All	1322	sp|P08299|PR1A_TOBAC	pathogenesis-related protein 1A	73.9	2e-13
		CL11795.Contig2_All	1264	sp|P08299|PR1A_TOBAC	pathogenesis-related protein 1A	73.9	2e-13
		CL14424.Contig1_All	953	sp|P09042|PR1C_TOBAC	pathogenesis-related protein 1C	70.1	2e-12
		CL15059.Contig1_All	583	sp|P09042|PR1C_TOBAC	pathogenesis-related protein 1C	60.5	7e-10
		CL15059.Contig2_All	1508	sp|P09042|PR1C_TOBAC	pathogenesis-related protein 1C	75.5	8e-14
		CL6376.Contig2_All	1196	sp|Q04108|PR04_SOLLC	pathogenesis-related leaf protein 4	60.5	2e-09
		CL6376.Contig3_All	1154	sp|P04284|PR06_SOLLC	pathogenesis-related leaf protein 6	55.8	5e-08
		CL6376.Contig4_All	1161	sp|P04284|PR06_SOLLC	pathogenesis-related leaf protein 6	55.8	5e-08
		Unigene17478_All	1178	sp|P09042|PR1C_TOBAC	pathogenesis-related protein 1C	75.5	6e-14
		Unigene18876_All	616	sp|P33154|PR1_ARATH	pathogenesis-related protein 1	70.5	7e-13
		Unigene28629_All	1346	sp|Q04108|PR04_SOLLC	pathogenesis-related leaf protein 4	63.2	3e-10
		Unigene44642_All	1486	sp|Q08697|PR1A_SOLLC	pathogenesis-related protein 1A1	62	9e-10
		Unigene51474_All	720	gi|18765762|dbj|BAB85217.1|	PR-1 like protein	74.7	1e-12
		Unigene60968_All	1215	gi|18765762|dbj|BAB85217.1|	PR-1 like protein	91.3	1e-12
		Unigene73223_All	467	sp|Q41359|PR1_SAMNI	pathogenesis-related protein PR-1	94.4	2e-10
		Unigene90087_All	951	gi|334903128|gb|AEH25624.1|	pathogenesis-related protein 1-9	77.8	2e-13
		Unigene90258_All	1166	gi|34395064|dbj|BAC84726.1|	putative acidic PR-1 type pathogenesis-related protein PR-1a	85.9	1e-15

## Sheet: Table S5-2 
Table S5-2 The 21 DEGs relevant to phytohormones signal transduction in Scrippsiella trochoidea
Pathways	Catalogs	Gene ID	Subject ID	Annotation	BaseMean in vegetative cell	BaseMean in resting cyst	log2Ratio(baseMean in resting cyst/baseMean in vegetative cell)	P-value	FDR
cytokinine pathway	cytokinin receptor (CRE1)	Unigene31065_All	sp|Q9SXL4|AHK1_ARATH	cytokinin receptor	0.01	19.543	10.9324	5.12e-08	5.72e-06
	two-component response regulator ARR-B family (B-ARR)	Unigene10081_All	rcu:RCOM_1800720	two-component system, OmpR family, response regulator	0.01	19.6643	10.9414	4.18e-08	4.8e-06
gibberellin pathway	gibberellin receptor GID1 (GID1)	Unigene78216_All	osa:4338764	gibberellin receptor GID1	129.938	51.7884	-1.32712	8.25e-06	0.000397505
abscisic acid pathway	protein phosphatase 2C (PP2C)	Unigene15333_All	sp|Q65XK7|P2C51_ORYSJ	probable protein phosphatase 2C	33.4332	102.499	1.61626	6.29e-07	4.79e-05
	ABA responsive element binding factor (ABF)	CL12914.Contig1_All	aly:ARALYDRAFT_479444	ABA responsive element binding factor	135.576	53.5454	-1.34027	1.74e-06	0.00011192
		Unigene23882_All	aly:ARALYDRAFT_479444	ABA responsive element binding factor	190.557	400.611	1.07198	2.26e-07	2.03e-05
ethylene pathway	serine/threonine-protein kinase CTR1 (CTR1)	Unigene47284_All	gi|452820450|gb|EME27492.1|	serine/threonine-protein kinase CTR1	26.9448	85.7901	1.6708	1.83e-06	0.00011625
		CL14431.Contig1_All	sp|Q9FPR3|EDR1_ARATH	serine/threonine-protein kinase EDR1	116.319	37.322	-1.63998	4.28e-06	0.000233551
		CL6523.Contig2_All	gi|283972881|gb|ADB55631.1|	CTR1-like protein kinase	343.081	148.06	-1.21236	1.95e-08	2.46e-06
		Unigene1911_All	sp|Q05609|CTR1_ARATH	serine/threonine-protein kinase CTR1	240.893	103.333	-1.22109	3.42e-07	2.87e-05
		Unigene98630_All	gi|283972881|gb|ADB55631.1|	CTR1-like protein kinase	212.864	97.7322	-1.12302	4.59e-06	0.000248342
	mitogen-activated protein kinase 6 (MPK6)	Unigene555_All	sp|Q39024|MPK4_ARATH	mitogen-activated protein kinase 4m	261.258	127.869	-1.0308	7.32e-06	0.000360763
salicylic acid pathway	pathogenesis-related protein 1 (PR1)	Unigene90258_All	gi|34395064|dbj|BAC84726.1|	putative acidic PR-1 type pathogenesis-related protein PR-1a	204.173	91.7152	-1.15456	6.87e-06	0.000342933
brassinosteroid pathway	serine/threonine-protein phosphatase BSU1 ( BSU1)	CL11441.Contig1_All	ath:AT1G03445	serine/threonine-protein phosphatase BSU1	35.8411	349.311	3.28483	3.51e-37	3.65e-33
	xyloglucosyl transferase TCH4 (TCH4)	Unigene36937_All	rcu:RCOM_1630040	xyloglucan:xyloglucosyl transferase TCH4	154.503	30.7643	-2.32831	9.35e-15	5.32e-12
		Unigene98344_All	aly:ARALYDRAFT_918931	xyloglucan:xyloglucosyl transferase TCH4	399.781	104.699	-1.93296	3.26e-18	3.33e-15
		CL1492.Contig3_All	aly:ARALYDRAFT_918931	xyloglucan:xyloglucosyl transferase TCH4	662.277	203.276	-1.70399	8.3e-18	8.05e-15
		CL1492.Contig6_All	ath:AT5G48070	xyloglucan:xyloglucosyl transferase	679.447	157.959	-2.10481	3.58e-25	1.11e-21
		CL1492.Contig7_All	rcu:RCOM_1630040	xyloglucan:xyloglucosyl transferase TCH4	466.619	151.821	-1.61987	1.19e-14	6.69e-12
		Unigene98346_All	aly:ARALYDRAFT_918931	xyloglucan:xyloglucosyl transferase TCH4	1747	567.458	-1.62229	6.6e-16	4.49e-13
		Unigene98350_All	aly:ARALYDRAFT_918931	xyloglucan:xyloglucosyl transferase TCH4	195.846	75.7214	-1.37094	5.6e-08	6.16e-06
