# Supplementary material for: Transcriptomic Analyses of Scrippsiella trochoidea Reveals Processes Regulating Encystment and Dormancy in the Life Cycle of a Dinoflagellate, with a Particular Attention to the Role of Abscisic Acid
Source: Front Microbiol. 2017 Dec 11;8:2450. doi: 10.3389/fmicb.2017.02450 (PMC5732363; doi:10.3389/fmicb.2017.02450)
Supplement: Supplementary file 7 [file Table6.XLSX]

## Sheet: Table S6-1
Table S6-1 The 164 unigenes involved in synthesis or catabolism of ABA (abscisic acid) in Scrippsiella trochoidea
Catalog	Gene ID	Length	Subject ID	Annotation	Score	P-value
zeaxanthin epoxidase	CL10033.Contig1_All	1691	sp|P93236|ABA2_SOLLC	zeaxanthin epoxidase, chloroplastic	71.6	1e-12
	CL10033.Contig2_All	703	sp|P93236|ABA2_SOLLC	zeaxanthin epoxidase, chloroplastic	59.7	2e-09
	CL3053.Contig2_All	2017	sp|Q9FGC7|ZEP_ARATH	zeaxanthin epoxidase, chloroplastic	275	7e-74
	CL3053.Contig3_All	2016	sp|Q9FGC7|ZEP_ARATH	zeaxanthin epoxidase, chloroplastic	273	2e-73
	CL4794.Contig1_All	716	sp|Q9FGC7|ZEP_ARATH	zeaxanthin epoxidase, chloroplastic	134	4e-32
	CL4794.Contig2_All	1714	sp|Q9FGC7|ZEP_ARATH	zeaxanthin epoxidase, chloroplastic	239	3e-63
	CL4902.Contig2_All	2209	sp|O81360|ABA2_PRUAR	zeaxanthin epoxidase, chloroplastic	87	4e-17
	Unigene106464_All	789	sp|P93236|ABA2_SOLLC	zeaxanthin epoxidase, chloroplastic	50.1	1e-06
	Unigene108137_All	306	sp|O81360|ABA2_PRUAR	zeaxanthin epoxidase, chloroplastic	50.1	3e-07
	Unigene24872_All	1588	sp|Q0JCU7|ZEP_ORYSJ	zeaxanthin epoxidase, chloroplastic	92.8	5e-19
	Unigene28854_All	1484	sp|P93236|ABA2_SOLLC	zeaxanthin epoxidase, chloroplastic	67	3e-11
	Unigene3011_All	2168	sp|Q9FGC7|ZEP_ARATH	zeaxanthin epoxidase, chloroplastic	86.3	7e-17
	Unigene81863_All	426	sp|Q0JCU7|ZEP_ORYSJ	zeaxanthin epoxidase, chloroplastic	67	4e-12
	Unigene91380_All	1624	sp|Q0JCU7|ZEP_ORYSJ	zeaxanthin epoxidase, chloroplastic	71.2	2e-12
	Unigene94650_All	1417	sp|Q40412|ABA2_NICPL	zeaxanthin epoxidase, chloroplastic	65.5	7e-11
xanthoxin dehydrogenase	CL7795.Contig2_All	989	bdi:100827045	xanthoxin dehydrogenase	85.5	1e-16
	Unigene112269_All	282	sbi:SORBI_01g003880	xanthoxin dehydrogenase	62.4	2e-10
	Unigene41602_All	1390	mtr:MTR_3g020670	xanthoxin dehydrogenase	149	8e-36
	Unigene42269_All	666	bdi:100827045	xanthoxin dehydrogenase	109	4e-24
	Unigene57701_All	1291	bdi:100827045	xanthoxin dehydrogenase	97.4	4e-20
	Unigene61345_All	924	rcu:RCOM_0472100	xanthoxin dehydrogenase	126	6e-29
	Unigene6248_All	1029	sbi:SORBI_01g003880	xanthoxin dehydrogenase	134	3e-31
	Unigene6516_All	1154	osa:4334535	xanthoxin dehydrogenase	79.7	8e-15
	Unigene6557_All	863	bdi:100827045	xanthoxin dehydrogenase	95.1	1e-19
	Unigene90821_All	894	rcu:RCOM_1453330	xanthoxin dehydrogenase	130	2e-30
	Unigene71899_All	1170	sp|Q9C826|ABA2_ARATH	xanthoxin dehydrogenase	109	4e-24
Phytoene synthase (PSY)	Unigene1782_All	1475	gi|308804295|ref|XP_003079460.1|	phytoene synthase	102.1	2e-20
	Unigene50077_All	930	sp|P37271|PSY_ARATH	phytoene synthase, chloroplastic	164	9e-41
	Unigene72440_All	1789	gi|308804295|ref|XP_003079460.1|	phytoene synthase	294.3	4e-78
phytoene desaturase (PDS)	Unigene18213_All	1913	sp|P80093|PDS_CAPAN	15-cis-phytoene desaturase	562	2e-160
	Unigene4286_All	832	sp|P80093|PDS_CAPAN	15-cis-phytoene desaturase	87.8	2e-17
	Unigene67087_All	2212	gi|255080442|ref|XP_002503801.1|	phytoene desaturase	794.3	0
	Unigene94099_All	1887	sp|P80093|PDS_CAPAN	15-cis-phytoene desaturase	87.8	2e-17
	Unigene67557_All	2603	sp|P80093|PDS_CAPAN	15-cis-phytoene desaturase	147	4e-35
9-cis-epoxycarotenoid dioxygenase	Unigene13409_All	1947	mtr:MTR_5g025230	9-cis-epoxycarotenoid dioxygenase	312.8	1e-83
	Unigene14136_All	858	sp|Q9M9F5|NCED9_ARATH	9-cis-epoxycarotenoid dioxygenase NCED9, chloroplastic	70.9	9e-13
	Unigene15093_All	2106	gi|452822174|gb|EME29196.1|	9-cis-epoxycarotenoid dioxygenase, neoxanthin cleavage enzyme-like protein	255	3e-66
	Unigene22833_All	1683	gi|452822174|gb|EME29196.1|	9-cis-epoxycarotenoid dioxygenase, neoxanthin cleavage enzyme-like protein	375.6	1e-102
	CL7153.Contig2_All	1775	mtr:MTR_5g025230	9-cis-epoxycarotenoid dioxygenase	50.8	3e-29
	Unigene106512_All	502	mtr:MTR_5g025230	9-cis-epoxycarotenoid dioxygenase	68.2	6e-11
	Unigene45579_All	832	zma:100281391	9-cis-epoxycarotenoid dioxygenase	177.9	1e-43
	Unigene79644_All	1413	ath:AT1G78390	9-cis-epoxycarotenoid dioxygenase	95.5	2e-18
	Unigene99753_All	2987	gi|449019539|dbj|BAM82941.1|	9-cis-epoxycarotenoid dioxygenase, neoxanthin cleavage enzyme-like protein	196.4	2e-48
aldehyde oxidase	Unigene13691_All	1955	sp|Q7G9P4|ALDO3_ARATH	abscisic-aldehyde oxidase	60.5	3e-09
	Unigene99216_All	4235	sp|Q852M1|ALDO2_ORYSJ	probable aldehyde oxidase 2	489	5e-138
abscisic acid 8'-hydroxylase	CL1256.Contig2_All	1700	zma:100383693	abscisic acid 8'-hydroxylase	175	6e-44
	CL3581.Contig1_All	1861	mtr:MTR_1g019410	abscisic acid 8'-hydroxylase	91.7	1e-18
	CL3581.Contig2_All	1999	bdi:100833286	abscisic acid 8'-hydroxylase	87.8	2e-17
	CL3581.Contig3_All	1967	mtr:MTR_1g019410	abscisic acid 8'-hydroxylase	91.7	1e-18
	Unigene1539_All	2145	sp|Q09J78|ABAH2_ORYSI	abscisic acid 8'-hydroxylase 2	102	9e-22
	Unigene35624_All	1626	sp|Q9FH76|ABAH3_ARATH	abscisic acid 8'-hydroxylase 3	107	3e-23
	Unigene43499_All	4139	ath:AT4G19230	abscisic acid 8'-hydroxylase	72	5e-19
	Unigene43502_All	3294	sp|Q949P1|ABAH1_ARATH	abscisic acid 8'-hydroxylase 1	88.6	2e-17
	Unigene43503_All	1800	sp|Q949P1|ABAH1_ARATH	abscisic acid 8'-hydroxylase 1	88.6	1e-17
	Unigene43505_All	1771	sp|Q949P1|ABAH1_ARATH	abscisic acid 8'-hydroxylase 1	88.6	1e-17
	Unigene45345_All	1449	sp|Q9FH76|ABAH3_ARATH	Abscisic acid 8'-hydroxylase 3	95.5	7e-20
	Unigene56282_All	823	sp|Q9FH76|ABAH3_ARATH	abscisic acid 8'-hydroxylase 3	66.2	2e-11
1-deoxy-D-xylulose-5-phosphate synthase	Unigene34665_All	2675	gi|58613500|gb|AY826876.1|	1-deoxyxylulose-5-phosphate synthase	163	1e-36
short-chain dehydrogenase/reductase (SDR)	CL11015.Contig1_All	613	gi|157093159|gb|ABV22234.1|	short chain dehydrogenase	53.1	2e-46
	CL11015.Contig2_All	696	gi|157093159|gb|ABV22234.1|	short chain dehydrogenase	252.3	5e-66
	CL1592.Contig1_All	1099	gi|255078452|ref|XP_002502806.1|	short chain dehydrogenase/reductase	218	2e-55
	CL1592.Contig2_All	244	gi|255078452|ref|XP_002502806.1|	short chain dehydrogenase/reductase	73.9	8e-13
	CL1592.Contig3_All	452	gi|422294363|gb|EKU21663.1|	short chain dehydrogenase reductase	125.2	3e-28
	CL1592.Contig4_All	1069	gi|255078452|ref|XP_002502806.1|	short chain dehydrogenase/reductase	218	2e-55
	Unigene10865_All	211	gi|18412959|ref|NP_567300.1|	dehydrogenase/reductase SDR family	55.8	2e-07
	Unigene13968_All	1629	gi|325186894|emb|CCA21439.1|	short chain dehydrogenase	144.8	4e-33
	Unigene42441_All	297	gi|412993457|emb|CCO13968.1|	short chain dehydrogenase	60.5	9e-09
	Unigene47514_All	1153	gi|299116526|emb|CBN74714.1|	short chain dehydrogenase/reductase	84	5e-15
	Unigene52731_All	595	gi|384253455|gb|EIE26930.1|	short chain dehydrogenase	156	3e-37
	CL10337.Contig2_All	692	sp|O80713|SDR3A_ARATH	Short-chain dehydrogenase reductase	216.5	3e-55
	CL10514.Contig1_All	1490	sp|Q6RVV4|TIC32_PEA	Short-chain dehydrogenase reductase	187.2	6e-46
	CL10514.Contig2_All	1457	sp|Q6RVV4|TIC32_PEA	Short-chain dehydrogenase reductase	187.2	6e-46
	CL11556.Contig1_All	1477	gi|225426446|ref|XP_002274932.1|	short-chain dehydrogenase	176.4	1e-42
	CL11556.Contig2_All	1466	sp|A2RVM0|TIC32_ARATH	Short-chain dehydrogenase reductase	172.2	2e-41
	CL11978.Contig1_All	1365	sp|A2RVM0|TIC32_ARATH	Short-chain dehydrogenase reductase	125.9	1e-27
	CL11978.Contig2_All	1384	sp|A2RVM0|TIC32_ARATH	Short-chain dehydrogenase reductase	131.3	3e-29
	CL11978.Contig3_All	1361	sp|A2RVM0|TIC32_ARATH	Short-chain dehydrogenase reductase	120.2	8e-26
	CL12291.Contig2_All	1564	sp|Q9ZUH5|SDR2B_ARATH	Short-chain dehydrogenase reductase	117.5	6e-25
	CL14716.Contig1_All	819	sp|O80713|SDR3A_ARATH	Short-chain dehydrogenase reductase	196.1	5e-49
	CL14716.Contig2_All	2858	sp|O80713|SDR3A_ARATH	Short-chain dehydrogenase reductase	218.4	5e-55
	CL14978.Contig1_All	1271	sp|A2RVM0|TIC32_ARATH	Short-chain dehydrogenase reductase	266.2	9e-70
	CL1708.Contig2_All	2058	sp|A2RVM0|TIC32_ARATH	Short-chain dehydrogenase reductase	58.5	5e-07
	CL1708.Contig3_All	1989	sp|A2RVM0|TIC32_ARATH	Short-chain dehydrogenase reductase	55.5	4e-06
	CL475.Contig1_All	1270	sp|A2RVM0|TIC32_ARATH	Short-chain dehydrogenase reductase	321.6	1e-86
	CL475.Contig2_All	1264	sp|Q9ZUH5|SDR2B_ARATH	Short-chain dehydrogenase reductase	319.3	8e-86
	CL475.Contig3_All	1370	sp|O80713|SDR3A_ARATH	Short-chain dehydrogenase reductase	321.6	1e-86
	CL475.Contig4_All	1372	sp|O80713|SDR3A_ARATH	Short-chain dehydrogenase reductase	319.3	9e-86
	CL475.Contig5_All	1286	sp|A2RVM0|TIC32_ARATH	Short-chain dehydrogenase reductase	319.3	9e-86
	CL475.Contig6_All	1385	sp|A2RVM0|TIC32_ARATH	Short-chain dehydrogenase reductase	319.3	1e-85
	CL49.Contig2_All	1209	sp|A2RVM0|TIC32_ARATH	Short-chain dehydrogenase reductase	196.4	8e-49
	CL49.Contig3_All	1206	sp|A2RVM0|TIC32_ARATH	Short-chain dehydrogenase reductase	196.4	8e-49
	CL49.Contig4_All	1152	sp|Q9ZUH5|SDR2B_ARATH	Short-chain dehydrogenase reductase	188.7	1e-46
	CL5116.Contig1_All	1624	sp|O80713|SDR3A_ARATH	Short-chain dehydrogenase reductase	184.5	4e-45
	CL5116.Contig2_All	1789	sp|O80713|SDR3A_ARATH	Short-chain dehydrogenase reductase	185.3	3e-45
	CL7795.Contig1_All	953	gi|355430072|gb|AER92598.1|	short-chain alcohol dehydrogenase	104	3e-21
	CL7795.Contig2_All	989	sp|Q9SCU0|SDR2A_ARATH	short-chain alcohol dehydrogenase	104	4e-21
	CL7795.Contig3_All	974	sp|Q9SCU0|SDR2A_ARATH	short-chain alcohol dehydrogenase	104	4e-21
	CL941.Contig1_All	2042	sp|A2RVM0|TIC32_ARATH	short-chain alcohol dehydrogenase	127.9	6e-28
	CL941.Contig2_All	1917	sp|A2RVM0|TIC32_ARATH	short-chain alcohol dehydrogenase	127.9	6e-28
	CL957.Contig1_All	2044	gi|299470910|emb|CBN79894.1|	Short-chain dehydrogenase/reductase	132.5	2e-29
	CL957.Contig2_All	2161	gi|299470910|emb|CBN79894.1|	Short-chain dehydrogenase/reductase	129.4	2e-28
	Unigene100730_All	1110	sp|A2RVM0|TIC32_ARATH	Short-chain dehydrogenase/reductase	81.6	2e-14
	Unigene101115_All	815	gi|422294895|gb|EKU22195.1|	short-chain dehydrogenase reductase	152.1	9e-36
	Unigene101236_All	1278	sp|Q6RVV4|TIC32_PEA	short-chain dehydrogenase reductase	219.9	7e-56
	Unigene101374_All	935	sp|Q9FPQ6|GP1_CHLRE	short-chain dehydrogenase reductase	114	3e-24
	Unigene102424_All	1468	gi|428174629|gb|EKX43524.1|	short-chain dehydrogenase/reductase	263.1	9e-69
	Unigene104514_All	1152	sp|Q9FYL6|KCR2_ARATH	short-chain dehydrogenase/reductase	263.8	3e-69
	Unigene104624_All	1166	sp|Q9FYL6|KCR2_ARATH	short-chain dehydrogenase/reductase	347.8	2e-94
	Unigene105343_All	1074	sp|Q9FYL6|KCR2_ARATH	short-chain dehydrogenase/reductase	203.8	4e-51
	Unigene106196_All	755	sp|Q9FYL6|KCR2_ARATH	short-chain dehydrogenase/reductase	159.1	6e-38
	Unigene111745_All	205	sp|Q9FYL6|KCR2_ARATH	short-chain dehydrogenase/reductase	54.3	6e-07
	Unigene112238_All	211	sp|Q9FYL6|KCR2_ARATH	short-chain dehydrogenase/reductase	75.1	3e-13
	Unigene114760_All	1357	sp|Q9FYL6|KCR2_ARATH	short-chain dehydrogenase/reductase	131.7	2e-29
	Unigene11747_All	1334	gi|225426446|ref|XP_002274932.1|	short-chain dehydrogenase	176.4	1e-42
	Unigene11748_All	1593	gi|225426446|ref|XP_002274932.1|	short-chain dehydrogenase	175.3	2e-42
	Unigene11749_All	1032	gi|460408386|ref|XP_004249626.1|	short-chain dehydrogenase	161.4	2e-38
	Unigene12636_All	2365	sp|Q6RVV4|TIC32_PEA	short-chain dehydrogenase	283.9	9e-75
	Unigene12965_All	1310	sp|Q6RVV4|TIC32_PEA	short-chain dehydrogenase	112.8	1e-23
	Unigene13394_All	925	sp|Q6RVV4|TIC32_PEA	short-chain dehydrogenase	122.1	1e-26
	Unigene14420_All	788	gi|384247349|gb|EIE20836.1|	short-chain dehydrogenase/reductase	183.7	2e-45
	Unigene14537_All	834	sp|Q6RVV4|TIC32_PEA	short-chain dehydrogenase	144.8	1e-33
	Unigene17496_All	1182	sp|Q6RVV4|TIC32_PEA	short-chain dehydrogenase	254.2	3e-66
	Unigene18004_All	1828	gi|449455641|ref|XP_004145560.1|	short-chain dehydrogenase/reductase	120.6	9e-26
	Unigene18254_All	1313	gi|219111909|ref|XP_002177706.1|	short-chain dehydrogenase/reductase	314.7	2e-84
	Unigene20010_All	434	sp|Q6RVV4|TIC32_PEA	short-chain dehydrogenase/reductase	159.1	1e-38
	Unigene2487_All	959	sp|Q6RVV4|TIC32_PEA	short-chain dehydrogenase/reductase	117.9	2e-25
	Unigene28837_All	1380	sp|Q6RVV4|TIC32_PEA	short-chain dehydrogenase/reductase	110.2	9e-23
	Unigene3418_All	1238	sp|Q6RVV4|TIC32_PEA	short-chain dehydrogenase/reductase	189.5	1e-46
	Unigene35449_All	1486	gi|299470910|emb|CBN79894.1|	Short-chain dehydrogenase/reductase	209.5	1e-52
	Unigene36058_All	798	sp|Q6RVV4|TIC32_PEA	short-chain dehydrogenase/reductase	156.4	4e-37
	Unigene36657_All	1578	sp|A2RVM0|TIC32_ARATH	short-chain dehydrogenase/reductase	303.9	5e-81
	Unigene36950_All	377	sp|Q9ZUH5|SDR2B_ARATH	short-chain dehydrogenase/reductase	54.7	5e-07
	Unigene38786_All	1199	sp|A2RVM0|TIC32_ARATH	short-chain dehydrogenase/reductase	168.3	2e-40
	Unigene45100_All	1127	sp|A2RVM0|TIC32_ARATH	short-chain dehydrogenase/reductase	108.6	2e-22
	Unigene45999_All	882	sp|Q9ZUH5|SDR2B_ARATH	short-chain dehydrogenase/reductase	181.8	1e-44
	Unigene46853_All	867	sp|Q9ZUH5|SDR2B_ARATH	short-chain dehydrogenase/reductase	276.6	3e-73
	Unigene52305_All	1571	sp|A2RVM0|TIC32_ARATH	short-chain dehydrogenase/reductase	172.2	2e-41
	Unigene53644_All	1320	sp|A2RVM0|TIC32_ARATH	short-chain dehydrogenase/reductase	171	4e-41
	Unigene56560_All	1460	gi|359490491|ref|XP_003634099.1|	short-chain dehydrogenase	134.4	4e-30
	Unigene61000_All	1135	gi|422293111|gb|EKU20411.1|	short-chain dehydrogenase reductase	188.7	1e-46
	Unigene61255_All	944	sp|Q9ZUH5|SDR2B_ARATH	short-chain dehydrogenase/reductase	191.4	1e-47
	Unigene61345_All	924	sp|Q9SCU0|SDR2A_ARATH	short-chain dehydrogenase/reductase	303.1	4e-81
	Unigene61802_All	1113	sp|Q9ZUH5|SDR2B_ARATH	short-chain dehydrogenase/reductase	147.9	2e-34
	Unigene63600_All	277	sp|A2RVM0|TIC32_ARATH	short-chain dehydrogenase/reductase	70.9	7e-12
	Unigene65329_All	299	gi|255547512|ref|XP_002514813.1|	short-chain dehydrogenase	73.6	1e-12
	Unigene66753_All	2329	sp|A2RVM0|TIC32_ARATH	short-chain dehydrogenase/reductase	129	3e-28
	Unigene68905_All	1355	gi|299470910|emb|CBN79894.1|	Short-chain dehydrogenase/reductase	231.1	3e-59
	Unigene73239_All	598	gi|384254187|gb|EIE27661.1|	short-chain dehydrogenase/reductase	72.4	5e-12
	Unigene74381_All	287	gi|255596590|ref|XP_002536575.1|	short-chain dehydrogenase	52	3e-06
	Unigene77256_All	943	gi|299470910|emb|CBN79894.1|	Short-chain dehydrogenase/reductase	118.6	1e-25
	Unigene78734_All	1151	sp|A2RVM0|TIC32_ARATH	Short-chain dehydrogenase/reductase	172.2	1e-41
	Unigene83461_All	1300	gi|299470910|emb|CBN79894.1|	Short-chain dehydrogenase/reductase	187.2	5e-46
	Unigene83477_All	1304	gi|299470910|emb|CBN79894.1|	Short-chain dehydrogenase/reductase	248.1	2e-64
	Unigene83547_All	1228	sp|A2RVM0|TIC32_ARATH	Short-chain dehydrogenase/reductase	85.5	2e-15
	Unigene88539_All	1176	sp|A2RVM0|TIC32_ARATH	Short-chain dehydrogenase/reductase	178.7	1e-43
	Unigene90104_All	901	gi|452822913|gb|EME29928.1|	short-chain dehydrogenase/reductase	120.9	2e-26
	Unigene91275_All	1283	sp|Q9ZUH5|SDR2B_ARATH	short-chain dehydrogenase/reductase	176.4	9e-43
	Unigene93468_All	997	sp|Q6RVV4|TIC32_PEA	short-chain dehydrogenase/reductase	216.9	4e-55
	Unigene93694_All	1139	sp|A2RVM0|TIC32_ARATH	short-chain dehydrogenase/reductase	286.2	7e-76
	Unigene94168_All	1641	sp|A2RVM0|TIC32_ARATH	short-chain dehydrogenase/reductase	189.9	1e-46
	Unigene95166_All	693	sp|Q9ZUH5|SDR2B_ARATH	short-chain dehydrogenase/reductase	93.2	3e-18
	Unigene97570_All	371	sp|Q6RVV4|TIC32_PEA	short-chain dehydrogenase/reductase	70.5	9e-12
	Unigene99631_All	1295	sp|A2RVM0|TIC32_ARATH	short-chain dehydrogenase/reductase	189.5	1e-46
	Unigene99662_All	1405	sp|A2RVM0|TIC32_ARATH	short-chain dehydrogenase/reductase	127.1	7e-28

## Sheet: Table S6-2
Table S6-2 The 9 DEGs relevant to synthesis or catabolism of ABA in Scrippsiella trochoidea
Catalogs	Gene ID	Subject ID	Annotation	BaseMean in vegetative cell	BaseMean in resting cyst	log2Ratio(baseMean in resting cyst/baseMean in vegetative cell)	P-value	FDR
xanthoxin dehydrogenase	Unigene90821_All	rcu:RCOM_1453330	xanthoxin dehydrogenase	29.9467	108.992	1.86376	1.06e-08	1.47e-06
	CL7795.Contig2_All	bdi:100827045	xanthoxin dehydrogenase	50.2499	107.629	1.09887	0.000272278	0.00600641
	Unigene112269_All	sbi:SORBI_01g003880	xanthoxin dehydrogenase	0.342195	6.0194	4.13673	0.155752	0.444474
	Unigene41602_All	mtr:MTR_3g020670	xanthoxin dehydrogenase	11.1074	117.876	3.40768	5.93e-20	8.45e-17
	Unigene42269_All	bdi:100827045	xanthoxin dehydrogenase	0.342195	28.0743	6.35829	8.44e-07	6.11e-05
aldehyde oxidase	Unigene13691_All	sp|Q7G9P4|ALDO3_ARATH	abscisic-aldehyde oxidase	5.70499	128.703	4.49568	0.0021347	0.027696
	Unigene99216_All	sp|Q852M1|ALDO2_ORYSJ	probable aldehyde oxidase 2	355.504	942.364	2.65078	2.76e-07	2.4e-05
abscisic acid 8'-hydroxylase	CL3581.Contig1_All	mtr:MTR_1g019410	abscisic acid 8'-hydroxylase	10.3916	4.81424	-1.11003	0.236564	0.551014
short-chain dehydrogenase/reductase (SDR)	Unigene52731_All	gi|384253455|gb|EIE26930.1|	short-chain dehydrogenase/reductase (SDR)	0.666311	41.0969	5.94669	8.9e-07	6.36e-05
