# Supplementary material for: Transcriptomic Analyses of Scrippsiella trochoidea Reveals Processes Regulating Encystment and Dormancy in the Life Cycle of a Dinoflagellate, with a Particular Attention to the Role of Abscisic Acid
Source: Front Microbiol. 2017 Dec 11;8:2450. doi: 10.3389/fmicb.2017.02450 (PMC5732363; doi:10.3389/fmicb.2017.02450)
Supplement: Supplementary file 8 [file Table7.XLSX]

## Sheet: Table S7-1
Table S7-1 Summary of 57 cyclin and 87 CDK genes/homologues in Scrippsiella trochoidea
Catalog	Gene ID	Length	Subject ID	Annotation	Score	P-value
cyclin-dependent kinase (CDK)	CL10034.Contig2_All	1727	sp|Q6Z8C8|CDKF4_ORYSJ	cyclin-dependent kinase F	298	5e-81
	CL10034.Contig3_All	2114	sp|Q6Z8C8|CDKF4_ORYSJ	cyclin-dependent kinase F	372	5e-103
	CL10034.Contig4_All	2018	sp|Q6Z8C8|CDKF4_ORYSJ	cyclin-dependent kinase F	372	6e-103
	CL10034.Contig5_All	2254	sp|Q6Z8C8|CDKF4_ORYSJ	cyclin-dependent kinase F	372	6e-103
	CL10645.Contig1_All	305	sp|Q6PS57|CKS1_ORYSJ	cyclin-dependent kinases regulatory subunit 1	90.5	2e-19
	CL10645.Contig2_All	610	sp|Q6PS57|CKS1_ORYSJ	cyclin-dependent kinases regulatory subunit 1	106	1e-23
	CL1274.Contig1_All	1436	vcn:VOLCADRAFT_60718	cyclin-dependent kinase-like	206	1e-52
	CL1274.Contig3_All	1937	vcn:VOLCADRAFT_60718	cyclin-dependent kinase-like	206	1e-52
	CL1274.Contig4_All	2809	vcn:VOLCADRAFT_60718	cyclin-dependent kinase-like	375	3e-103
	CL13119.Contig2_All	2082	vcn:VOLCADRAFT_60718	cyclin-dependent kinase-like	100	7e-21
	CL13119.Contig3_All	3284	vcn:VOLCADRAFT_60718	cyclin-dependent kinase-like	100	1e-20
	CL13185.Contig1_All	1264	sp|Q6Z8C8|CDKF4_ORYSJ	cyclin-dependent kinase F	221	7e-58
	CL13185.Contig2_All	1302	sp|Q6Z8C8|CDKF4_ORYSJ	cyclin-dependent kinase F	221	7e-58
	CL1380.Contig1_All	1478	osa:4331415	cyclin-dependent kinase 2	337	2e-92
	CL1380.Contig2_All	1232	ppp:PHYPADRAFT_171224	cyclin-dependent kinase 2	333	3e-91
	CL14393.Contig2_All	756	sbi:SORBI_01g009600	cyclin-dependent kinase 12/13	57.4	2e-08
	CL15085.Contig1_All	1239	sp|Q6Z8C8|CDKF4_ORYSJ	cyclin-dependent kinase F	226	3e-59
	CL15085.Contig2_All	1584	sp|Q6Z8C8|CDKF4_ORYSJ	cyclin-dependent kinase F	222	4e-58
	CL16002.Contig1_All	354	sp|Q84SN3|CDKF3_ORYSJ	cyclin-dependent kinase F	64.3	2e-11
	CL16182.Contig1_All	2560	sp|Q84SN3|CDKF3_ORYSJ	cyclin-dependent kinase F	70.1	6e-12
	CL2737.Contig1_All	2611	gi|15223081|ref|NP_177780.1|	cyclin-dependent kinase B	126.3	2e-27
	CL2737.Contig2_All	2318	zma:542270	cyclin-dependent kinase 2	115	4e-25
	CL2737.Contig3_All	2671	gi|15223081|ref|NP_177780.1|	cyclin-dependent kinase B	126.3	2e-27
	CL2779.Contig1_All	2652	sp|Q9C9U2|CDKD1_ARATH	cyclin-dependent kinase D	83.6	5e-16
	CL3161.Contig1_All	2611	gi|357124262|ref|XP_003563822.1|	cyclin-dependent kinase F	85.1	6e-15
	CL3161.Contig3_All	2610	gi|357124262|ref|XP_003563822.1|	cyclin-dependent kinase F	85.1	6e-15
	CL3161.Contig4_All	2633	gi|357124262|ref|XP_003563822.1|	cyclin-dependent kinase F	85.1	6e-15
	CL3161.Contig5_All	2635	gi|357124262|ref|XP_003563822.1|	cyclin-dependent kinase F	85.1	6e-15
	CL4306.Contig1_All	1721	gi|357120389|ref|XM_003561862.1|	putative cyclin-dependent kinase F	61.9	2e-06
	CL4306.Contig2_All	1720	gi|357120389|ref|XM_003561862.1|	putative cyclin-dependent kinase F	61.9	2e-06
	CL4306.Contig3_All	1927	gi|357120389|ref|XM_003561862.1|	putative cyclin-dependent kinase F	61.9	2e-06
	CL4894.Contig7_All	1574	vcn:VOLCADRAFT_60718	cyclin-dependent kinase-like	73.6	9e-13
	CL5376.Contig2_All	2403	smo:SELMODRAFT_169412	cyclin-dependent kinase 12/13	54.3	9e-07
	CL5753.Contig1_All	3118	sp|Q84SN3|CDKF3_ORYSJ	cyclin-dependent kinase F	65.5	2e-10
	CL5753.Contig2_All	3085	sp|Q84SN3|CDKF3_ORYSJ	cyclin-dependent kinase F	66.2	1e-10
	CL697.Contig3_All	1406	sp|Q8LF80|CKB21_ARATH	cyclin-dependent kinase B	62.4	6e-10
	CL7517.Contig2_All	2297	sp|Q9C9U2|CDKD1_ARATH	cyclin-dependent kinase D	85.5	1e-16
	CL9866.Contig4_All	3514	sp|Q9C9M7|CDKD2_ARATH	cyclin-dependent kinase D	102	1e-21
	Unigene100735_All	1130	gi|302836614|ref|XP_002949867.1|	cyclin dependent kinase	251.9	1e-65
	Unigene102322_All	1167	sp|P29619|CDKA2_ORYSJ	cyclin-dependent kinase A	197	1e-50
	Unigene105599_All	520	vcn:VOLCADRAFT_82776	cyclin-dependent kinase 12/13	63.9	1e-10
	Unigene119064_All	328	vcn:VOLCADRAFT_82776	cyclin-dependent kinase 12/13	58.9	2e-09
	Unigene13931_All	2591	sp|A2Y4B6|CDKD1_ORYSI	cyclin-dependent kinase D	54.7	3e-07
	Unigene14762_All	1206	pop:POPTR_648419	cyclin-dependent kinase 2	288	2e-77
	Unigene18455_All	1468	sp|Q84SN3|CDKF3_ORYSJ	cyclin-dependent kinase F	67.4	2e-11
	Unigene20006_All	405	gi|301111248|ref|XP_002904703.1|	cyclin-dependent kinase, putative	56.2	1e-07
	Unigene25436_All	1081	sp|A2Y4B6|CDKD1_ORYSI	cyclin-dependent kinase D	87.4	1e-17
	Unigene26045_All	369	sp|Q8W4P1|CDKC2_ARATH	cyclin-dependent kinase C	59.7	4e-10
	Unigene28303_All	1714	pop:POPTR_648419	cyclin-dependent kinase 2	231	2e-60
	Unigene28444_All	2298	sp|Q6Z8C8|CDKF4_ORYSJ	cyclin-dependent kinase F	148	2e-35
	Unigene2895_All	2434	gmx:100795971	cyclin-dependent kinase 12/13	67.9	3e-08
	Unigene29369_All	439	gmx:100795971	cyclin-dependent kinase 12/13	65.9	9e-08
	Unigene29400_All	699	sp|Q6Z8C8|CDKF4_ORYSJ	cyclin-dependent kinase F	134	6e-32
	Unigene33713_All	2597	vvi:100262312	cyclin-dependent kinase 2	160	1e-38
	Unigene34389_All	1552	sp|Q9C9U2|CDKD1_ARATH	cyclin-dependent kinase D	188	6e-48
	Unigene35361_All	1723	rcu:RCOM_0964880	cyclin-dependent kinase 12/13	52.4	2e-06
	Unigene36534_All	727	sp|Q9C9U2|CDKD1_ARATH	cyclin-dependent kinase D	53.1	2e-07
	Unigene3876_All	1318	vvi:100262312	cyclin-dependent kinase 2	264	2e-70
	Unigene38784_All	1159	sp|P29618|CDKA1_ORYSJ	cyclin-dependent kinase A	316	2e-86
	Unigene3883_All	410	sp|Q6I5Y0|CDKC1_ORYSJ	cyclin-dependent kinase C	46.2	6e-06
	Unigene39779_All	495	sp|Q6PS57|CKS1_ORYSJ	cyclin-dependent kinases regulatory subunit 1	104	3e-23
	Unigene4083_All	1394	sp|Q6I5Y0|CDKC1_ORYSJ	cyclin-dependent kinase C	266	3e-71
	Unigene43985_All	3523	sp|P29618|CDKA1_ORYSJ	cyclin-dependent kinase A	56.2	1e-07
	Unigene47528_All	1341	sp|Q7XUF4|CDKG2_ORYSJ	cyclin-dependent kinase G	326	2e-89
	Unigene47682_All	2980	sp|Q6Z8C8|CDKF4_ORYSJ	cyclin-dependent kinase F	72.8	1e-12
	Unigene50615_All	1269	sp|Q9C9M7|CDKD2_ARATH	cyclin-dependent kinase D	244	8e-65
	Unigene52960_All	275	sp|Q5JK68|CDKC2_ORYSJ	cyclin-dependent kinase C	46.6	3e-06
	Unigene54695_All	272	sp|Q2V419|CKB12_ARATH	cyclin-dependent kinase B	47.4	2e-06
	Unigene58492_All	1113	olu:OSTLU_35576	cyclin-dependent kinase 7	70.9	4e-12
	Unigene62923_All	1732	sp|Q7XUF4|CDKG2_ORYSJ	cyclin-dependent kinase G	189	3e-48
	Unigene6443_All	1251	sp|Q7XUF4|CDKG2_ORYSJ	cyclin-dependent kinase G	350	1e-96
	Unigene65577_All	2662	vcn:VOLCADRAFT_60718	cyclin-dependent kinase-like	206	2e-52
	Unigene66361_All	3386	sp|Q6Z8C8|CDKF4_ORYSJ	cyclin-dependent kinase F	74.7	3e-13
	Unigene68222_All	1378	cme:CME119C	cyclin-dependent kinase	87.8	4e-17
	Unigene70376_All	327	cre:CHLREDRAFT_127285	cyclin-dependent kinase 2	50.8	5e-07
	Unigene71850_All	997	osa:4331415	cyclin-dependent kinase 2	403	3e-112
	Unigene71871_All	1191	sp|P29618|CDKA1_ORYSJ	cyclin-dependent kinase A	341	6e-94
	Unigene72926_All	1405	smo:SELMODRAFT_169412	cyclin-dependent kinase 12/13	50.4	7e-06
	Unigene80018_All	429	sp|Q9LMT0|CDKD3_ARATH	cyclin-dependent kinase D	52.4	1e-07
	Unigene83196_All	1801	vvi:100262312	cyclin-dependent kinase 2	284	4e-76
	Unigene83623_All	1530	olu:OSTLU_35576	cyclin-dependent kinase 7	79	2e-14
	Unigene84107_All	581	aly:ARALYDRAFT_481712	cyclin-dependent kinase regulatory subunit CKS1	105	4e-23
	Unigene85213_All	420	gmx:100793565	cyclin-dependent kinase 12/13	48.1	4e-06
	Unigene89022_All	1794	sbi:SORBI_04g001920	cyclin-dependent kinase 2	172	2e-42
	Unigene89496_All	1250	ppp:PHYPADRAFT_135647	cyclin-dependent kinase 9	61.2	3e-09
	Unigene91747_All	375	vcn:VOLCADRAFT_127315	cyclin-dependent kinase regulatory subunit CKS1	80.1	7e-16
	Unigene97058_All	507	sp|P24100|CDKA1_ARATH	cyclin-dependent kinase A	89.4	1e-18
cyclin	CL11662.Contig1_All	910	sp|Q9LJ45|CCU11_ARATH	cyclin-U	107	7e-24
	CL11662.Contig2_All	1188	sp|Q9LJ45|CCU11_ARATH	cyclin-U	107	1e-23
	CL11662.Contig3_All	1274	sp|Q9LJ45|CCU11_ARATH	cyclin-U	112	5e-25
	CL11662.Contig4_All	1206	sp|Q9LJ45|CCU11_ARATH	cyclin-U	108	8e-24
	CL12730.Contig1_All	1499	sp|P25011|CCNB1_SOYBN	G2/mitotic-specific cyclin	182	4e-46
	CL12730.Contig2_All	1257	sp|P25011|CCNB1_SOYBN	G2/mitotic-specific cyclin	180	1e-45
	CL13790.Contig1_All	1661	sp|O80513|CCU41_ARATH	cyclin-U	95.5	8e-20
	CL1413.Contig4_All	983	sp|Q6Z7H3|CCT12_ORYSJ	cyclin-T	56.2	3e-08
	CL14730.Contig1_All	877	sp|O80513|CCU41_ARATH	cyclin-U	119	2e-27
	CL1548.Contig2_All	2051	gi|53760455|gb|AAU93350.1|	cyclin 1	220.7	7e-56
	CL2260.Contig4_All	3790	sp|Q9AS36|CCL11_ORYSJ	cyclin-L	244	4e-64
	CL2545.Contig1_All	339	sp|Q9AS36|CCL11_ORYSJ	cyclin-L	60.1	3e-10
	CL2907.Contig1_All	1201	sp|O80513|CCU41_ARATH	cyclin-U	90.9	1e-18
	CL2907.Contig2_All	1227	sp|O80513|CCU41_ARATH	cyclin-U	90.9	1e-18
	CL2907.Contig3_All	1773	sp|O80513|CCU41_ARATH	cyclin-U	93.6	3e-19
	CL5889.Contig2_All	1413	sp|Q75HV0|CCP31_ORYSJ	cyclin-P	92	7e-19
	Unigene101180_All	902	sp|Q7XC35|CCP41_ORYSJ	cyclin-P	57.4	1e-08
	Unigene105491_All	1539	sp|Q9AS36|CCL11_ORYSJ	cyclin-L	62.8	5e-10
	Unigene107556_All	277	sp|Q10Q63|CCF31_ORYSJ	cyclin-F	45.4	7e-06
	Unigene13376_All	902	sp|Q9FKE6|CCT15_ARATH	cyclin-T	72	4e-13
	Unigene1762_All	1607	sp|P25010|CCNAL_DAUCA	G2/mitotic-specific cyclin	157	2e-38
	Unigene18272_All	1296	sp|O80513|CCU41_ARATH	cyclin-U	72	7e-13
	Unigene19217_All	501	sp|O80513|CCU41_ARATH	cyclin-U	109	9e-25
	Unigene2002_All	1108	sp|Q39068|CCB21_ARATH	cyclin-B	71.6	8e-13
	Unigene22810_All	2327	sp|Q9SFW6|CCB24_ARATH	cyclin-B	109	8e-24
	Unigene24644_All	835	sp|O80513|CCU41_ARATH	cyclin-U	110	8e-25
	Unigene24710_All	1034	sp|O80513|CCU41_ARATH	cyclin-U	97.1	2e-20
	Unigene27949_All	1135	sp|O80513|CCU41_ARATH	cyclin-U	124	1e-28
	Unigene28111_All	921	sp|O80513|CCU41_ARATH	cyclin-U	126	2e-29
	Unigene29495_All	724	sp|P46278|CCNB2_MEDSV	G2/mitotic-specific cyclin-2	63.2	1e-10
	Unigene34510_All	1851	sp|Q9FVX0|CCA12_ARATH	cyclin-A	70.9	2e-12
	Unigene3484_All	1901	sp|Q2QN26|CCA32_ORYSJ	cyclin-A	55.5	1e-07
	Unigene35375_All	2425	sp|Q2QN26|CCA32_ORYSJ	cyclin-A	95.9	1e-19
	Unigene35889_All	766	gi|350537005|ref|NP_001234787.1|	cyclin A	88.6	1e-16
	Unigene38792_All	1150	gi|53760455|gb|AAU93350.1|	mitotic cyclin 1	185.3	1e-45
	Unigene39578_All	1261	gi|452823296|gb|EME30308.1|	G2/mitotic-specific cyclin	241.1	3e-62
	Unigene4267_All	969	gi|225447342|ref|XP_002280596.1|	cyclin-U1-1	96.7	6e-19
	Unigene50456_All	1965	gi|2982281|gb|AAC32126.1|	probable G2/mitotic-specific cyclin	75.5	3e-12
	Unigene51485_All	835	sp|Q39070|CCB22_ARATH	cyclin-B	76.6	2e-14
	Unigene51531_All	697	sp|Q7F830|CCA11_ORYSJ	cyclin-A	150	9e-37
	Unigene56636_All	1392	sp|Q39070|CCB22_ARATH	cyclin-B	59.7	4e-09
	Unigene60919_All	1200	sp|Q7F830|CCA11_ORYSJ	cyclin-A	89.4	4e-18
	Unigene61250_All	942	sp|O80513|CCU41_ARATH	cyclin-U4	104	7e-23
	Unigene61469_All	1793	sp|Q39070|CCB22_ARATH	cyclin-B	50.1	4e-06
	Unigene67544_All	1367	sp|Q5SCB5|CCND_OSTTA	cyclin-D	50.1	3e-06
	Unigene68964_All	1680	gi|728519|emb|CAA83275.1|	cyclin 2	69.3	2e-10
	Unigene72625_All	1890	gi|53760455|gb|AAU93350.1|	cyclin 1	226.5	1e-57
	Unigene72712_All	1290	gi|53760455|gb|AAU93350.1|	cyclin 1	211.1	3e-53
	Unigene78561_All	1006	sp|O80513|CCU41_ARATH	cyclin-U	77.4	1e-14
	Unigene78679_All	827	sp|Q9C968|CCA24_ARATH	cyclin-A	85.1	4e-17
	Unigene79721_All	609	sp|O80513|CCU41_ARATH	cyclin-U	115	2e-26
	Unigene80239_All	1347	gi|53760455|gb|AAU93350.1|	cyclin 1	242.3	1e-62
	Unigene90190_All	1038	sp|Q9C6Y3|CCA11_ARATH	cyclin-A	206	1e-53
	Unigene90963_All	784	sp|Q9LJ45|CCU11_ARATH	cyclin-U	114	8e-26
	Unigene91399_All	503	sp|Q9LJ45|CCU11_ARATH	cyclin-U	99	1e-21
	Unigene94261_All	2458	sp|Q0D9C7|CCB22_ORYSJ	cyclin-B	86.7	6e-17
	Unigene99561_All	1260	sp|O80513|CCU41_ARATH	cyclin-U	113	2e-25

## Sheet: Table S7-2
Table S7-2 Details on 4 DEGs between vegetative cells and resting cysts
Catalog	Gene ID	Subject ID	Annotation	BaseMean in vegetative cell	BaseMean in resting cyst	log2Ratio(baseMean in resting cyst/baseMean in vegetative cell)	P-value	FDR
cyclin-dependent kinase (CDK)	CL5753.Contig2_All	sp|Q84SN3|CDKF3_ORYSJ	cyclin-dependent kinase F	194.87	94.8417	-1.03892	2.41e-05	0.000924576
	Unigene54695_All	sp|Q2V419|CKB12_ARATH	cyclin-dependent kinase B	50.3769	13.1477	-1.93795	1.58e-05	0.000659636
cyclin	Unigene51485_All	sp|Q39070|CCB22_ARATH	cyclin-B	13.526	54.4564	2.00937	5.78e-06	0.000298378
	Unigene99561_All	sp|O80513|CCU41_ARATH	cyclin-U	83.0249	236.686	1.51136	4.45e-10	9.16e-08
