# Supplementary material for: Transcriptomic Analyses of Scrippsiella trochoidea Reveals Processes Regulating Encystment and Dormancy in the Life Cycle of a Dinoflagellate, with a Particular Attention to the Role of Abscisic Acid
Source: Front Microbiol. 2017 Dec 11;8:2450. doi: 10.3389/fmicb.2017.02450 (PMC5732363; doi:10.3389/fmicb.2017.02450)
Supplement: Supplementary file 9 [file Table8.XLSX]

## Sheet: Table S8
Table S8 Details on the 13 DEGs related to photosynthesis in Scrippsiella trochoidea
Catalog	Gene ID	Subject ID	Annotation	BaseMean in vegetative cell	BaseMean in resting cyst	log2Ratio(baseMean in resting cyst/baseMean in vegetative cell)	P-value	FDR
Photosystem I	Unigene102288_All	gi|239918898|gb|ACS34798.1|	PSI chlorophyll a apoprotein A1 (PsaA)	1095.19	46.7133	-4.5512	4.17e-22	7.98e-19
	Unigene75007_All	gi|17369874|sp|Q9XQV2.1|PSAB_HETTR	PSI chlorophyll a apoprotein A2 (PsaB)	544.873	29.936	-4.18597	2.77e-19	3.27e-16
Photosystem II	Unigene49840_All	gi|9622937|gb|AF206710.1|AF206710	PSII reaction center D1 protein (PsbA)	9913.21	185.857	-5.73709	2.08e-21	3.84e-18
	Unigene72022_All	gi|82698228|gb|ABB89029.1|	PSII reaction center D2 protein (PsbD)	1180.15	23.0888	-5.67563	7.33e-24	1.91e-20
	Unigene94592_All	gi|239918906|gb|ACS34802.1|	PSII CP43 chlorophyll apoprotein (PsbC)	646.659	37.1142	-4.12296	6.88e-17	5.82e-14
	Unigene83154_All	gi|5532302|gb|AAD44701.1|	PSII CP47 chlorophyll apoprotein (PsbB)	470.432	26.2802	-4.16194	3.17e-12	1.1e-09
	Unigene20967_All	sp|Q0P3N6|PSBE_OSTTA	PSII cytochrome b559 subunit alpha (PsbE)	587.181	2.83108	-7.69631	1.22e-16	9.74e-14
Cytochrome b6/f complex	Unigene29956_All	gi|29839422|sp|Q9XQU7.1|CYB6_HETTR	cytochrome b6	856.032	16.0929	-5.73316	1.09e-19	1.46e-16
	Unigene64057_All	gi|239918896|gb|ACS34797.1|	cytochrome b6/f complex subunit IV	472.962	8.18513	-5.85258	3.68e-28	1.75e-24
F-type ATPase	Unigene35298_All	gi|95117620|gb|ABF57014.1|	ATP synthase CF1 subunit beta	523.946	59.9029	-3.12872	1.93e-12	7.02e-10
	Unigene14664_All	gi|239918892|gb|ACS34795.1|	ATP synthase CF1 subunit alpha	415.642	38.8702	-3.41861	1.26e-13	5.87e-11
ribulose-1, 5-bisphosphate carboxylase/oxygenase	CL6709.Contig1_All	gi|11545461|gb|AAG37859.1|AF298221_1	ribulose 1,5-bisphosphate carboxylase oxygenase	6.86244	1.00318	-2.77414	0.0477452	0.225421
	Unigene20500_All	gi|845405|gb|AAC37234.1|	ribulose 1,5-bisphosphate carboxylase oxygenase, partial	14.3141	5.54768	-1.36748	0.0841483	0.31638
