# Supplementary material for: Transcriptomic Analyses of Scrippsiella trochoidea Reveals Processes Regulating Encystment and Dormancy in the Life Cycle of a Dinoflagellate, with a Particular Attention to the Role of Abscisic Acid
Source: Front Microbiol. 2017 Dec 11;8:2450. doi: 10.3389/fmicb.2017.02450 (PMC5732363; doi:10.3389/fmicb.2017.02450)
Supplement: Supplementary file 10 [file Table9.XLSX]

## Sheet: Table S9
Table S9 The 45 DEGs related to environmental adaptation and anti-pathogen in Scrippsiella trochoidea
	Catalogs	Gene ID	Subject ID	Annotation	BaseMean in vegetative cell	BaseMean in resting cyst	log2Ratio(baseMean in resting cyst/baseMean in vegetative cell)		P-value	FDR
stress-responsive proteins	cold shock protein	Unigene66680_All	COG1278	cold shock protein	64.5247	205.057	1.6681	up	8.35238e-11	2.10538e-08
		Unigene85973_All	gi|470102736|ref|XP_004287807.1|	cold shock protein	1.02659	28.6556	4.80289	up	2.75209e-06	0.000162318
	heat shock protein 70 (Hsp70)	CL2559.Contig8_All	gi|149072046|ref|YP_001293579.1|	heat shock protein 70	145.331	52.6295	-1.4654	down	1.39552e-07	1.36135e-05
		Unigene59350_All	gi|38489933|gb|AY456095.1|	heat shock protein 70	144.509	55.4864	-1.38095	down	7.43411e-07	5.49781e-05
		Unigene71689_All	gi|159476665|ref|XM_001696380.1|	heat shock protein 70	70.8415	22.9778	-1.62435	down	1.61935e-05	0.000674046
ROS scavenging system	catalase (CAT)	CL3349.Contig4_All	COG0376	catalase (peroxidase I)	51.9199	120.512	1.21482	up	2.57088e-05	0.000976195
		CL9459.Contig1_All	COG0376	catalase (peroxidase I)	90.9085	30.8019	-1.56139	down	3.55924e-06	0.000200688
		Unigene99398_All	COG0376	catalase (peroxidase I)	67.0946	167.237	1.31763	up	7.89258e-07	5.78296e-05
	glutaredoxin (Grx)	CL5265.Contig2_All	gi|157093557|gb|ABV22433.1|	glutaredoxin	276.123	137.672	-1.00407	down	5.34598e-06	0.000280724
		Unigene25739_All	COG2999	glutaredoxin 2	77.3071	232.634	1.58939	up	1.19356e-10	2.89053e-08
		Unigene72695_All	sp|Q8L8T2|GRXC1_ARATH	glutaredoxin-C1	113.481	247.74	1.12637	up	1.08406e-06	7.53854e-05
	ascorbate peroxidase (APX)	CL3349.Contig4_All	gi|193890959|gb|ACF28633.1|	ascorbate peroxidase	51.9199	120.512	1.21482	up	2.57088e-05	0.000976195
		CL9459.Contig1_All	gi|190683046|gb|ACE81819.1|	ascorbate peroxidase	90.9085	30.8019	-1.56139	down	3.55924e-06	0.000200688
		Unigene99398_All	sp|Q0JEQ2|APX3_ORYSJ	probable L-ascorbate peroxidase	67.0946	167.237	1.31763	up	7.89258e-07	5.78296e-05
	monodehydro-ascorbate reductase (MDHAR)	Unigene24319_All	sp|Q84UV8|NEC3_NICLS	bifunctional monodehydro-ascorbate reductase	352.004	112.721	-1.64283	down	4.01498e-06	0.000221807
		Unigene12854_All	gi|225452428|ref|XP_002277200.1|	probable monodehydro-ascorbate reductase	66.8057	148.389	1.15134	up	1.6296e-05	0.000677446
	thioredoxin (Trx)	CL3044.Contig1_All	COG0526	thioredoxin	172.201	76.0058	-1.17991	down	4.96456e-06	0.000263771
		Unigene10099_All	COG0526	thioredoxin	0.652973	26.9151	5.36525	up	8.72773e-08	9.11722e-06
		Unigene30781_All	COG0526	thioredoxin	0.01	84.7378	13.0488	up	9.99776e-30	6.16966e-26
		Unigene36295_All	sp|P80028|TRXH_CHLRE	thioredoxin	41.8676	112.862	1.43065	up	1.31691e-05	0.000573652
		Unigene38865_All	COG0694	thioredoxin-like proteins	255.894	123.017	-1.0567	down	5.77719e-06	0.000298378
		Unigene45705_All	sp|F4IXE4|TTL2_ARATH	thioredoxin TTL2	53.5703	186.165	1.79707	up	2.55032e-11	7.27618e-09
		Unigene46659_All	sp|Q5JMR9|TRXY_ORYSJ	thioredoxin Y	172.692	352.093	1.02776	up	1.27569e-06	8.61237e-05
		Unigene67103_All	sp|Q70G58|NTRC_ORYSJ	thioredoxin	191.09	54.8134	-1.80165	down	1.55968e-11	4.6572e-09
		Unigene77586_All	COG0526	thioredoxin	141.496	34.9405	-2.01778	down	1.38645e-11	4.16231e-09
		Unigene95125_All	COG0526	thioredoxin	79.1468	171.118	1.11239	up	2.02123e-05	0.000805678
pathogens resistance	chitinase	CL13558.Contig2_All	COG3325	chitinase	144.006	57.835	-1.31612	down	1.76668e-06	0.000113434
	β-1,3-glucanase (GLU)	CL11437.Contig2_All	COG5309	beta-1,3-glucanase	103.929	25.5231	-2.02573	down	3.88954e-08	4.50673e-06
		CL1200.Contig4_All	COG5309	beta-1,3-glucanase	153.709	29.8436	-2.3647	down	1.10969e-12	4.27996e-10
		CL13122.Contig5_All	COG5309	beta-1,3-glucanase	138.04	35.1037	-1.97539	down	3.70241e-08	4.326e-06
		CL15395.Contig2_All	COG5309	beta-1,3-glucanase	259.026	114.901	-1.17271	down	4.20272e-07	3.41751e-05
		CL16262.Contig4_All	COG5309	beta-1,3-glucanase	482.872	16.4231	-4.87785	down	1.27199e-08	1.70916e-06
		CL349.Contig2_All	COG5309	beta-1,3-glucanase	155.948	65.0698	-1.261	down	2.70101e-06	0.000160327
		CL4755.Contig2_All	COG5309	beta-1,3-glucanase	63.2735	9.16132	-2.78797	down	1.45819e-07	1.41174e-05
		CL4755.Contig3_All	COG5309	beta-1,3-glucanase	157.476	37.6217	-2.0655	down	3.05683e-12	1.06553e-09
		CL6204.Contig1_All	COG5309	beta-1,3-glucanase	54.2602	10.5977	-2.35614	down	3.61168e-07	3.01036e-05
		Unigene100051_All	COG5309	beta-1,3-glucanase	134.431	34.1641	-1.97632	down	7.97292e-06	0.000385948
		Unigene11358_All	COG5309	beta-1,3-glucanase	469.892	35.475	-3.72745	down	9.96587e-23	2.12884e-19
		Unigene47731_All	COG5309	beta-1,3-glucanase	95.7404	9.30204	-3.36351	down	1.32027e-16	1.04753e-13
		Unigene72776_All	COG5309	beta-1,3-glucanase	129.02	289.7	1.16697	up	2.62e-05	0.000990839
		Unigene76810_All	COG5309	beta-1,3-glucanase	40.0602	7.05641	-2.50516	down	2.65e-06	0.000157911
		Unigene80438_All	COG5309	beta-1,3-glucanase	75.1294	20.5457	-1.87054	down	8.2e-06	0.000395419
		Unigene91288_All	COG5309	beta-1,3-glucanase	391.494	192.805	-1.02185	down	1.09e-06	7.56e-05
		Unigene915_All	COG5309	beta-1,3-glucanase	212.909	49.2841	-2.11104	down	4.12e-06	0.000226232
	chitin deacetylase	Unigene75034_All	ref|WP_043581338.1|	chitin deacetylase	0.01	91.0638	13.1527	up	4.81e-06	0.000257838
