# Supplementary material for: Transcriptomic Analyses of Scrippsiella trochoidea Reveals Processes Regulating Encystment and Dormancy in the Life Cycle of a Dinoflagellate, with a Particular Attention to the Role of Abscisic Acid
Source: Front Microbiol. 2017 Dec 11;8:2450. doi: 10.3389/fmicb.2017.02450 (PMC5732363; doi:10.3389/fmicb.2017.02450)
Supplement: Supplementary file 11 [file Table10.XLSX]

## Sheet: Table S10
Table S10 Summary of the 45 DEGs associated with energy metabolism in Scrippsiella trochoidea
	Catalogs	Gene ID	Subject ID	Annotation	BaseMean in vegetative cell	BaseMean in resting cyst	log2Ratio(baseMean in resting cyst/baseMean in vegetative cell)	P-value	FDR
citrate cycle (TCA cycle)	dihydrolipoamide acetyltransferase	Unigene33956_All	osa:4351678	pyruvate dehydrogenase E2 component (dihydrolipoamide acetyltransferase)	50.4199	127.155	1.33453	4.20895e-06	0.000230383
		CL7963.Contig2_All	osa:4351678	pyruvate dehydrogenase E2 component (dihydrolipoamide acetyltransferase)	21.969	72.5816	1.72413	4.9286e-06	0.000262446
	pyruvate carboxylase	Unigene20189_All	ota:Ot08g00930	pyruvate carboxylase	0.01	19.2808	10.913	6.62706e-08	7.14684e-06
	dihydrolipoamide dehydrogenase	CL5885.Contig4_All	smo:SELMODRAFT_270051	dihydrolipoamide dehydrogenase	97.3502	35.9854	-1.43577	7.91691e-06	0.000384017
	aconitase	CL6219.Contig3_All	COG1049	aconitase B	268.979	117.438	-1.1956	2.84485e-07	2.46235e-05
	succinate dehydrogenase	CL427.Contig1_All	COG0479	succinate dehydrogenase/fumarate reductase, Fe-S protein subunit	144.825	55.7828	-1.37642	6.65845e-07	5.03366e-05
		CL427.Contig9_All	COG0479	succinate dehydrogenase/fumarate reductase, Fe-S protein subunit	123.943	45.2343	-1.45418	8.38995e-07	6.08229e-05
glycolysis	fructose-1,6-bisphosphatase	Unigene107654_All	COG0158	fructose-1,6-bisphosphatase	0.310778	156.46	8.9757	6.97725e-11	1.79959e-08
	phosphofructokinase	Unigene50054_All	osa:4336113	phosphofructokinase	92.3137	279.777	1.59966	1.13879e-11	3.48153e-09
		Unigene87942_All	osa:4336113	phosphofructokinase	34.3741	97.1702	1.49919	3.42037e-06	0.000194305
		Unigene80336_All	sp|Q8VYN6|K6PF5_ARATH	phosphofructokinase, chloroplastic	582.434	264.57	-1.13844	6.92578e-09	1.0185e-06
	aldolase	Unigene41201_All	olu:OSTLU_94831	fructose-bisphosphate aldolase, class II	0.324115	122.284	8.55952	6.48426e-39	9.00329e-35
		Unigene32943_All	sp|Q9ZU52|ALFC3_ARATH	probable fructose-bisphosphate aldolase 3	17.5772	110.096	2.64698	8.06327e-06	0.000389868
		Unigene32944_All	sp|Q9ZU52|ALFC3_ARATH	probable fructose-bisphosphate aldolase 3	5.76828	366.864	5.99096	7.37052e-06	0.000362474
		Unigene90560_All	sp|P17784|ALF_ORYSJ	fructose-bisphosphate aldolase cytoplasmic isozyme	20.3704	105.476	2.37237	2.09125e-09	3.60704e-07
		Unigene32945_All	sp|Q9ZU52|ALFC3_ARATH	probable fructose-bisphosphate aldolase 3, chloroplastic	78.2304	25.0869	-1.6408	5.4571e-06	0.000285748
		CL5166.Contig3_All	sp|Q42690|ALFC_CHLRE	fructose-bisphosphate aldolase 1, chloroplastic	904.772	429.686	-1.07427	7.12166e-08	7.61616e-06
	glyceraldehyde 3-phosphate dehydrogenase	Unigene15122_All	sp|P26519|G3PC_PETCR	glyceraldehyde-3-phosphate dehydrogenase	5.18762	38.1167	2.87728	5.2527e-07	4.11856e-05
		Unigene89831_All	sp|O09452|G3PA_GUITH	glyceraldehyde-3-phosphate dehydrogenase	389.572	74.4099	-2.38832	4.46043e-25	1.30384e-21
		Unigene107474_All	sp|P49644|G3PC_CHLRE	glyceraldehyde-3-phosphate dehydrogenase	224.867	61.4249	-1.87218	3.47684e-13	1.46289e-10
		CL3033.Contig12_All	sp|Q43247|G3PC3_MAIZE	glyceraldehyde-3-phosphate dehydrogenase 3	424.52	130.234	-1.70473	2.58893e-15	1.62167e-12
		Unigene70387_All	sp|Q39769|G3PC_GINBI	glyceraldehyde-3-phosphate dehydrogenase, cytosolic	274.09	121.195	-1.17732	5.13689e-06	0.000271197
	phosphoglycerate kinase	Unigene42181_All	gi|111608862|gb|ABH10989.1|	phosphoglycerate kinase	0.310778	277.644	9.80314	3.2772e-19	3.81847e-16
		Unigene62148_All	gi|58613473|gb|AAW79323.1|	chloroplast phosphoglycerate kinase	309.087	148.826	-1.05439	1.8329e-06	0.00011649
	phosphoglycerate mutase	CL1240.Contig20_All	gi|159491121|ref|XM_001703470.1|	phosphoglycerate mutase	416.2	155.337	-1.42187	2.64316e-06	0.000157454
	enolase	Unigene98499_All	gi|40949688|gb|AAR97555.1|	enolase	95.2003	30.5582	-1.6394	1.33277e-06	8.93257e-05
		CL2469.Contig1_All	gi|51980244|gb|AAU20794.1|	enolase 2, partial	131.604	49.9753	-1.39691	2.1906e-06	0.000135083
		CL2469.Contig5_All	gi|51980244|gb|AAU20794.1|	enolase 2, partial	1211.61	539.122	-1.16824	8.48159e-11	2.12829e-08
		CL1972.Contig2_All	gi|71000219|dbj|BAE07165.1|	enolase 3	161.133	67.8422	-1.248	3.9547e-06	0.000219515
	pyruvate kinase	Unigene103016_All	vcn:VOLCADRAFT_68572	pyruvate kinase	28.2499	92.2767	1.70772	5.95488e-07	4.59135e-05
	aldehyde dehydrogenase	CL12918.Contig2_All	COG1012	NAD-dependent aldehyde dehydrogenases	234.065	116.048	-1.01218	1.76307e-05	0.000721591
	alcohol dehydrogenase	Unigene101762_All	zma:100281700	aldehyde dehydrogenase	48.4889	124.823	1.36415	3.1209e-06	0.000180681
		CL9280.Contig1_All	gi|88601290|gb|ABD46643.1|	alcohol dehydrogenase-like protein	35.3879	2.93343	-3.59259	3.94773e-08	4.56463e-06
		CL9280.Contig2_All	gi|206570199|gb|ACI12882.1|	alcohol dehydrogenase	481.757	173.211	-1.47577	9.83385e-13	3.82826e-10
		CL9280.Contig3_All	gi|206570199|gb|ACI12882.1|	alcohol dehydrogenase	57.5919	3.29825	-4.12609	9.71696e-14	4.65236e-11
		CL9280.Contig4_All	gi|88601290|gb|ABD46643.1|	alcohol dehydrogenase-like protein	251.478	69.7134	-1.85093	6.18184e-14	3.12123e-11
		CL9280.Contig5_All	gi|206570199|gb|ACI12882.1|	alcohol dehydrogenase	246.049	119.73	-1.03916	8.63657e-06	0.000410559
fatty acid metabolism	long-chain acyl-CoA synthetase	CL3704.Contig5_All	sp|Q9CAP8|LACS9_ARATH	long chain acyl-CoA synthetase 9	319.3	89.042	-1.84236	1.70703e-05	0.000702625
	acetyl-CoA C-acetyltransferase	Unigene86440_All	gi|298713276|emb|CBJ26972.1|	acetyl-CoA acetyltransferase subunit	0.01	17.5938	10.7808	2.79475e-07	2.42655e-05
	acetyl-CoA acyltransferase	Unigene108188_All	sp|Q56WD9|THIK2_ARATH	acetyl-CoA acyltransferase	1.31928	24.2857	4.20228	1.32543e-05	0.000576155
		CL14812.Contig4_All	sp|Q570C8|THIK5_ARATH	acetyl-CoA acyltransferase	286.829	119.936	-1.25793	3.63741e-08	4.26501e-06
	enoyl-CoA hydratase	Unigene20664_All	COG1024	enoyl-CoA hydratase	0.01	24.0042	11.2291	1.23179e-09	2.25042e-07
		Unigene56342_All	COG1024	enoyl-CoA hydratase	46.1582	144.084	1.64225	9.46841e-09	1.33236e-06
		Unigene43969_All	vcn:VOLCADRAFT_74021	enoyl-CoA hydratase	646.462	215.415	-1.58545	3.81887e-07	3.15309e-05
glyoxylate pathway	malate synthase	CL1648.Contig2_All	sp|P17815|MASY_RICCO	malate synthase	43.3151	113.372	1.38813	4.06828e-06	0.000224157
