# Supplementary material for: Transcriptomic Analyses of Scrippsiella trochoidea Reveals Processes Regulating Encystment and Dormancy in the Life Cycle of a Dinoflagellate, with a Particular Attention to the Role of Abscisic Acid
Source: Front Microbiol. 2017 Dec 11;8:2450. doi: 10.3389/fmicb.2017.02450 (PMC5732363; doi:10.3389/fmicb.2017.02450)
Supplement: Supplementary file 12 [file Table11.XLSX]

## Sheet: Table S11
Table S11 The 134 unigenes detected in resting cysts only
GeneID	length	Subject ID	Annotation	baseMean_control	baseMean_treatment	P-value	FDR
Unigene108218_All	372	--	--	0	13.5125	9.2674e-06	0.000435453
Unigene107103_All	529	--	--	0	16.6095	6.58179e-07	4.98249e-05
Unigene8376_All	864	COG0810	periplasmic protein TonB, links inner and outer membranes	0	53.2778	5.07025e-14	2.60586e-11
Unigene107245_All	522	sp|Q94F87|CMT2_ARATH	DNA (cytosine-5)-methyltransferase	0	29.8714	1.01109e-11	3.13717e-09
Unigene30679_All	830	gi|449471578|ref|XP_004153349.1|	ribosomal large subunit pseudouridine synthase C-like	0	212.687	3.57808e-28	1.75044e-24
Unigene9723_All	362	COG0840	Methyl-accepting chemotaxis protein	0	14.8691	2.87309e-06	0.000168559
Unigene42379_All	383	--	--	0	58.1929	2.4124e-09	4.0642e-07
Unigene11005_All	400	--	--	0	12.5965	1.83473e-05	0.000745244
Unigene53372_All	421	--	--	0	19.6118	2.07111e-05	0.00081851
Unigene20595_All	610	--	--	0	49.8549	1.16314e-18	1.28344e-15
Unigene85777_All	369	gi|255611240|ref|XP_002539289.1|	protease ecfE, putative	0	31.6121	1.7628e-06	0.000113316
Unigene42427_All	391	--	--	0	14.8311	2.91663e-06	0.000170573
Unigene53097_All	256	--	--	0	22.1994	1.43767e-07	1.39431e-05
Unigene9719_All	334	--	--	0	32.44	1.16975e-12	4.49788e-10
Unigene64396_All	283	--	--	0	12.741	1.73106e-05	0.000710585
Unigene9121_All	548	COG0789	Predicted transcriptional regulators	0	38.85	5.80604e-15	3.39435e-12
Unigene52901_All	453	COG0234	Co-chaperonin GroES (HSP10)	0	31.6521	2.58788e-06	0.000155159
Unigene86103_All	482	--	--	0	34.0544	2.63574e-13	1.15182e-10
Unigene97212_All	273	--	--	0	13.1553	1.25201e-05	0.000549254
Unigene42285_All	410	COG0092	ribosomal protein S3	0	27.6333	2.2612e-09	3.84445e-07
Unigene64653_All	504	--	--	0	43.3649	2.00439e-16	1.51804e-13
Unigene20668_All	310	--	--	0	41.6506	6.59611e-16	4.48765e-13
Unigene65131_All	261	--	--	0	17.9243	2.09994e-07	1.90883e-05
Unigene21016_All	316	--	--	0	16.0773	9.49622e-07	6.7215e-05
Unigene20923_All	351	gi|302841829|ref|XP_002952459.1|	branched chain amino acid aminotransferase	0	13.2276	1.21658e-05	0.00053825
Unigene9904_All	392	--	--	0	26.1513	2.17361e-10	4.85472e-08
Unigene86398_All	466	COG0646	methionine synthase I (cobalamin-dependent)	0	17.3163	3.64433e-07	3.03454e-05
Unigene8948_All	787	COG1785	alkaline phosphatase	0	75.3457	4.12824e-13	1.69002e-10
Unigene90672_All	1197	COG1344	flagellin and related hook-associated proteins	0	67.8583	1.34572e-24	3.73701e-21
Unigene53541_All	1336	--	--	0	180.574	5.95095e-16	4.1314e-13
Unigene31248_All	245	--	--	0	14.432	4.00085e-06	0.000221319
Unigene86178_All	560	--	--	0	94.335	7.23656e-14	3.55676e-11
Unigene85598_All	770	--	--	0	42.1004	7.98154e-06	0.000386253
Unigene96511_All	555	--	--	0	25.4592	7.4043e-07	5.48794e-05
Unigene85874_All	821	--	--	0	104.231	4.52365e-06	0.000245352
Unigene76134_All	609	--	--	0	23.3992	6.80671e-07	5.1288e-05
Unigene20712_All	254	--	--	0	57.9719	2.25877e-19	2.72707e-16
Unigene75297_All	301	--	--	0	21.827	1.00893e-08	1.40557e-06
Unigene64073_All	299	--	--	0	23.9052	1.27925e-09	2.32438e-07
Unigene58800_All	286	--	--	0	23.1416	3.50743e-06	0.000198371
Unigene20830_All	287	--	--	0	12.9689	1.349e-05	0.000584919
Unigene97221_All	390	--	--	0	30.1604	6.62844e-07	5.01552e-05
Unigene20684_All	508	--	--	0	22.6594	1.6185e-05	0.000674008
Unigene75392_All	243	--	--	0	12.6197	2.13068e-05	0.000837481
Unigene31065_All	489	sp|Q9SXL4|AHK1_ARATH	histidine kinase 1	0	19.543	5.12206e-08	5.71619e-06
Unigene9785_All	466	gi|384252181|gb|EIE25657.1|	beta-lactamase/transpeptidase-like protein	0	17.8182	1.42814e-05	0.000611549
Unigene9910_All	432	--	--	0	13.543	9.15614e-06	0.000430924
Unigene9599_All	272	--	--	0	27.1278	9.51353e-11	2.35531e-08
Unigene75373_All	391	--	--	0	22.2904	5.12793e-09	7.86022e-07
Unigene52700_All	791	--	--	0	55.9325	6.03688e-06	0.000309208
Unigene96286_All	510	ref|WP_027066901.1|	transcriptional regulator	0	92.0206	6.63669e-09	9.83935e-07
Unigene21956_All	354	--	--	0	20.8961	8.84748e-07	6.33226e-05
Unigene97060_All	524	--	--	0	54.1187	4.91831e-20	7.18842e-17
Unigene110941_All	326	COG2804	ATPase PilB	0	12.6578	2.09895e-05	0.000827943
Unigene97091_All	262	--	--	0	18.9278	2.4651e-05	0.000942474
Unigene86440_All	494	gi|298713276|emb|CBJ26972.1|	acetyl-CoA acetyltransferase subunit	0	17.5938	2.79475e-07	2.42655e-05
Unigene30433_All	511	--	--	0	84.5741	4.6649e-15	2.80256e-12
Unigene65052_All	401	--	--	0	12.2241	2.49641e-05	0.000952479
Unigene9859_All	243	--	--	0	19.3759	1.71208e-07	1.61806e-05
Unigene31097_All	623	--	--	0	97.7855	8.65301e-08	9.0619e-06
Unigene21167_All	691	--	--	0	84.2718	9.28846e-13	3.63292e-10
Unigene97260_All	476	gi|384249394|gb|EIE22876.1|	putative hydrolase	0	20.7516	2.01215e-08	2.52646e-06
Unigene65297_All	416	sp|A9TWD9|GATB_PHYPA	Glutamyl-tRNA(Gln) amidotransferase subunit B	0	13.6038	8.93865e-06	0.000422988
Unigene42013_All	531	ref|WP_044828081.1|	adenylate cyclase	0	24.7985	6.69698e-10	1.32208e-07
Unigene54035_All	556	--	--	0	22.0085	2.59328e-08	3.17711e-06
Unigene9767_All	738	gi|298708687|emb|CBJ26174.1|	FKBP-type peptidyl-prolyl cis-trans isomerase 5	0	105.967	5.16426e-36	5.06152e-32
Unigene75034_All	425	ref|WP_043581338.1|	chitin deacetylase	0	91.0638	4.80647e-06	0.000257838
Unigene40899_All	528	--	--	0	24.2438	1.4606e-08	1.92533e-06
Unigene19995_All	634	gi|77553966|gb|ABA96762.1|	transposon protein, putative	0	34.7913	1.28911e-13	5.98299e-11
Unigene21196_All	623	--	--	0	852.969	2.27918e-15	1.43845e-12
Unigene64510_All	291	--	--	0	33.06	4.94129e-06	0.000262953
Unigene21701_All	426	--	--	0	23.674	3.52164e-06	0.000198905
Unigene75603_All	316	--	--	0	22.2942	5.12047e-09	7.856e-07
Unigene30781_All	741	sp|Q39242|TRXB2_ARATH	thioredoxin reductase	0	84.7378	9.99776e-30	6.16966e-26
Unigene75794_All	225	gi|194477143|ref|YP_002049322.1|	glutamate racemase	0	15.348	2.07325e-05	0.00081909
Unigene9163_All	604	--	--	0	34.3596	3.50253e-06	0.000198161
Unigene107695_All	389	--	--	0	676.458	1.16532e-55	9.70816e-51
Unigene30121_All	606	--	--	0	22.7229	2.74133e-09	4.57508e-07
Unigene52927_All	260	--	--	0	14.0139	5.53267e-06	0.000288436
Unigene10081_All	465	sp|O78428|YCF27_GUITH	probable transcriptional regulator ycf27	0	19.6643	4.1845e-08	4.79514e-06
Unigene96714_All	931	--	--	0	28.1792	7.50794e-06	0.000368037
Unigene107706_All	319	--	--	0	15.321	1.75358e-06	0.000112853
Unigene75422_All	351	--	--	0	14.5994	3.74441e-06	0.000209569
Unigene41813_All	324	--	--	0	13.9307	1.09126e-05	0.000496242
Unigene9514_All	226	ref|WP_031445438.1|	histidine kinase	0	19.1819	6.88692e-08	7.38883e-06
Unigene107964_All	486	--	--	0	117.987	1.31591e-15	8.59823e-13
Unigene86133_All	311	--	--	0	14.8425	2.90353e-06	0.000169986
Unigene53202_All	1288	--	--	0	150.634	4.26582e-17	3.72127e-14
Unigene107931_All	479	gi|308806073|ref|XP_003080348.1|	S-adenosyl-L-methionine Mg-protoporphyrin IX methyltranserase	0	13.7104	1.89417e-05	0.000764172
Unigene9890_All	742	--	--	0	45.1248	3.30626e-09	5.38497e-07
Unigene64607_All	533	COG0530	Ca2+/Na+ antiporter	0	22.5635	3.39551e-09	5.49809e-07
Unigene41929_All	234	--	--	0	15.7738	6.46566e-06	0.000326552
Unigene96531_All	378	gi|255595776|ref|XP_002536391.1|	thiosulfate sulfertansferase	0	14.3677	4.80965e-06	0.000257925
Unigene97211_All	264	--	--	0	34.713	1.11187e-06	7.67426e-05
Unigene87221_All	476	--	--	0	22.3516	1.13029e-05	0.000509208
Unigene52709_All	353	--	--	0	13.6799	8.67492e-06	0.000412146
Unigene30862_All	219	--	--	0	65.2105	2.23215e-20	3.57612e-17
Unigene9556_All	294	--	--	0	28.6628	2.50042e-11	7.14606e-09
Unigene96373_All	952	--	--	0	66.5503	1.01862e-11	3.15467e-09
Unigene86064_All	245	--	--	0	13.0412	1.31035e-05	0.000571092
Unigene110855_All	249	--	--	0	18.4337	1.47259e-07	1.42238e-05
Unigene97916_All	379	--	--	0	13.1591	1.25012e-05	0.000548859
Unigene30625_All	359	--	--	0	13.0146	1.32445e-05	0.000576155
Unigene108166_All	337	ref|WP_008290914.1|	diguanylate cyclase	0	12.342	2.38012e-05	0.000915657
Unigene42696_All	596	--	--	0	25.3193	5.16042e-07	4.0615e-05
Unigene41792_All	826	--	--	0	182.456	2.58101e-54	1.43347e-49
Unigene96679_All	258	--	--	0	144.049	6.38939e-14	3.20944e-11
Unigene74500_All	404	--	--	0	13.6035	7.63221e-06	0.000372922
CL15866.Contig2_All	214	--	--	0	42.6679	1.22138e-07	1.21495e-05
Unigene41779_All	284	--	--	0	30.6737	1.11506e-05	0.000504586
Unigene85765_All	290	--	--	0	27.6824	3.99585e-09	6.3167e-07
Unigene85855_All	332	--	--	0	39.2879	1.48115e-09	2.65361e-07
Unigene53347_All	514	gi|308805086|ref|XP_003079855.1|	topoisomerase IA	0	44.9828	4.10985e-17	3.62177e-14
Unigene107889_All	387	--	--	0	14.903	2.42291e-06	0.000147014
Unigene42203_All	392	--	--	0	16.982	4.86046e-07	3.85822e-05
Unigene52813_All	376	--	--	0	15.8647	1.20836e-06	8.21743e-05
Unigene64145_All	385	--	--	0	19.813	1.17999e-07	1.18012e-05
Unigene20189_All	727	gi|308806706|ref|XP_003080664.1|	acetyl-CoA carboxylase	0	19.2808	6.62706e-08	7.14684e-06
Unigene10930_All	331	--	--	0	21.7851	8.48524e-09	1.21252e-06
Unigene30563_All	719	--	--	0	31.1979	2.62175e-07	2.29911e-05
Unigene21078_All	490	COG3119	arylsulfatase A and related enzymes	0	70.9937	1.66409e-25	5.54533e-22
Unigene75152_All	302	--	--	0	27.455	8.15321e-06	0.00039376
Unigene42365_All	358	--	--	0	52.0906	5.47878e-06	0.000286326
Unigene65277_All	382	COG0604	quinone reductase and related Zn-dependent oxidoreductases	0	15.086	8.48667e-06	0.000405366
Unigene107709_All	292	COG2264	ribosomal protein L11 methylase	0	17.6241	2.76184e-07	2.40236e-05
Unigene74403_All	392	--	--	0	14.5724	3.23366e-06	0.000186109
Unigene75571_All	528	--	--	0	78.4024	5.72679e-28	2.65052e-24
Unigene53408_All	414	COG2804	ATPase PilB	0	21.2952	1.14846e-05	0.000515501
Unigene9570_All	409	--	--	0	23.7005	5.01585e-06	0.000265987
Unigene86200_All	302	gi|156105712|gb|ABU49227.1|	chloroplast methionine sulfoxide reductase B1 precursor	0	19.3569	6.43451e-08	6.96625e-06
Unigene20883_All	437	--	--	0	39.1848	5.14587e-15	3.0404e-12
Unigene42129_All	296	COG2818	3-methyladenine DNA glycosylase	0	43.301	4.24112e-07	3.44454e-05
Unigene96287_All	711	gi|449475163|ref|XP_004154393.1|	soluble aldose sugar dehydrogenase YliI-like	0	35.0043	7.83631e-08	8.30031e-06
Unigene20664_All	317	COG1024	enoyl-CoA hydratase/carnithine racemase	0	24.0042	1.23179e-09	2.25042e-07
